# Supplementary material for: Dichlorido[(4E,11E)-5,7,12,14-tetra­benzyl-7,14-dimethyl-1,4,8,11-tetra­aza­cyclo­tetra­deca-4,11-diene]cobalt(III) perchlorate
Source: Acta Crystallogr Sect E Struct Rep Online. 2011 Nov 9;67(Pt 12):m1722–3. doi: 10.1107/S1600536811046484 (PMC3238638; doi:10.1107/S1600536811046484)
Supplement: Supplementary file 1 [file e-67-m1722-sup1.cif]

##############################################################################
#                                                                            #
# This CIF contains the data in a paper accepted for publication in          #
# Acta Crystallographica Section E. It conforms to the requirements of       #
# Notes for Authors for Acta Crystallographica Section E, and has been       #
# peer reviewed under the auspices of the IUCr Commission on Journals.       #
#                                                                            #
# Full details of the Crystallographic Information File format               #
# are given in the paper "The Crystallographic Information File (CIF):       #
# a New Standard Archive File for Crystallography" by S. R. Hall, F. H.      #
# Allen and I. D. Brown [Acta Cryst. (1991), A47, 655-685].                  #
#                                                                            #
# The current version of the core CIF dictionary is obtainable from          #
# ftp://ftp.iucr.org/pub/cif_core.dic.                                       #
#                                                                            #
# Software is freely available for graphical display of the structure(s)     #
# in this CIF. For information consult the CIF software page                 #
# http://www.iucr.org/resources/cif/software.                                #
#                                                                            #
# This file may be used for bona fide research purposes within the           #
# scientific community so long as proper attribution is given to the journal # 
# article from which it was obtained.                                        #
#                                                                            #
##############################################################################
data_global
_audit_creation_method     SHELXL-97
_journal_date_recd_electronic     2011-11-01
_journal_date_accepted     2011-11-03
_journal_name_full     'Acta Crystallographica, Section E'
_journal_year     2011
_journal_volume     67
_journal_issue     12
_journal_page_first     m1722
_journal_page_last     m1723
_journal_paper_category     QM
_journal_coeditor_code     PV2479
_publ_contact_author_name     ' Edward RT Tiekink '
_publ_contact_author_address
;
Department of Chemistry, University of Malaya,
50603 Kuala Lumpur, Malaysia
;
_publ_contact_author_email
;
edward.tiekink@gmail.com
;
_publ_contact_author_fax     ' +60 3 7967 4193 '
_publ_contact_author_phone     ' +60 3 7967 6775 '
_publ_section_title
;\
Dichlorido[(4<i>E</i>,11<i>E</i>)-5,7,12,14-tetrabenzyl-7,14-dimethyl-1,4,8,11-\
tetraazacyclotetradeca-4,11-diene]cobalt(III) perchlorate
;
loop_
    _publ_author_name
    _publ_author_footnote
    _publ_author_address
    'Tapashi G. Roy'
;
Additional correspondence author, e-mail: tapashir@yahoo.com.
;
;
Department of Chemistry, University of Chittagong,
Chittagong 4331, Bangladesh
;
    'Saroj K. S. Hazari' .
;
Department of Chemistry, University of Chittagong,
Chittagong 4331, Bangladesh
;
    'Kanak K. Barua' .
;
Department of Chemistry, University of Chittagong,
Chittagong 4331, Bangladesh
;
    'Ng, Seik Weng' .
;
Department of Chemistry, University of Malaya,
50603 Kuala Lumpur, Malaysia and Chemistry Department,
Faculty of Science, King Abdulaziz University,
PO Box 80203 Jeddah, Saudi Arabia
;
    'Tiekink, Edward R. T.' .
;
Department of Chemistry, University of Malaya,
50603 Kuala Lumpur, Malaysia
;
data_I
_chemical_name_systematic
;
Dichlorido[(4<i>E</i>,11<i>E</i>)-5,7,12,14-tetrabenzyl-7,14-dimethyl-
1,4,8,11-tetraazacyclotetradeca-4,11-diene]cobalt(III) perchlorate
;
_chemical_name_common     ?
_chemical_formula_moiety     'C40 H48 Cl2 Co N4 +, Cl O4 -'
_chemical_formula_sum     'C40 H48 Cl3 Co N4 O4'
_chemical_formula_iupac     '[Co Cl2 (C40 H48 N4)] Cl O4'
_chemical_formula_weight     814.10
_chemical_melting_point     ?
_symmetry_cell_setting     triclinic
_symmetry_space_group_name_H-M     'P -1'
_symmetry_space_group_name_Hall     '-P 1'
loop_
    _symmetry_equiv_pos_as_xyz
    'x, y, z'
    '-x, -y, -z'
_cell_length_a     10.8111(7)
_cell_length_b     13.835(2)
_cell_length_c     14.868(3)
_cell_angle_alpha     73.66(3)
_cell_angle_beta     70.06(3)
_cell_angle_gamma     68.65(2)
_cell_volume     1915.6(5)
_cell_formula_units_Z     2
_cell_measurement_reflns_used     6113
_cell_measurement_theta_min     2.2
_cell_measurement_theta_max     30.4
_cell_measurement_temperature     153(2)
_exptl_crystal_description     'Prism'
_exptl_crystal_colour     'Green'
_exptl_crystal_size_max     0.30
_exptl_crystal_size_mid     0.20
_exptl_crystal_size_min     0.10
_exptl_crystal_density_diffrn     1.411
_exptl_crystal_density_meas     ?
_exptl_crystal_density_method     'not measured'
_exptl_crystal_F_000     852
_exptl_absorpt_coefficient_mu     0.704
_exptl_absorpt_correction_type     multi-scan
_exptl_absorpt_process_details     '(ABSCOR; Higashi, 1995)'
_exptl_absorpt_correction_T_min     0.627
_exptl_absorpt_correction_T_max     1.000
_exptl_special_details
;
Microanalysis: Calculated for C~40~H~48~Cl~3~CoN~4~O~4~,
C, 59.09; H, 5.78; N, 6.89; Co, 7.25%.
Found, C, 59.25; H, 5.65; N, 6.89; Co, 7.05%.
IR (cm^-1^): 3161 \n(N---H); 3024
\n(Ar---H); 2949 and 2978 \n(C---H); 1393 \n(CH~3~); 1095 and 622
\n(ClO~4~^-^); 550 \n(Co---N).
;
_diffrn_ambient_temperature     153(2)
_diffrn_radiation_type     MoK\a
_diffrn_radiation_wavelength     0.71073
_diffrn_radiation_source     'fine-focus sealed tube'
_diffrn_radiation_monochromator     graphite
_diffrn_measurement_device_type     'Rigaku AFC12\K/SATURN724'
_diffrn_measurement_method     \w
_diffrn_detector_area_resol_mean     ?
_diffrn_reflns_number     20336
_diffrn_reflns_av_R_equivalents     0.0266
_diffrn_reflns_av_sigmaI/netI     0.0287
_diffrn_reflns_theta_min     2.22
_diffrn_reflns_theta_max     26.00
_diffrn_reflns_theta_full     26.00
_diffrn_measured_fraction_theta_max     0.993
_diffrn_measured_fraction_theta_full     0.993
_diffrn_reflns_limit_h_min     -13
_diffrn_reflns_limit_h_max     13
_diffrn_reflns_limit_k_min     -15
_diffrn_reflns_limit_k_max     17
_diffrn_reflns_limit_l_min     -18
_diffrn_reflns_limit_l_max     18
_diffrn_standards_number     0
_diffrn_standards_interval_count     0
_diffrn_standards_interval_time     ?
_diffrn_standards_decay_%     0
_refine_special_details
;
Refinement of <i>F</i>^2^ against ALL reflections. The weighted <i>R</i>-factor
<i>wR</i> and goodness of fit <i>S</i> are based on <i>F</i>^2^, conventional
<i>R</i>-factors <i>R</i> are based on <i>F</i>, with <i>F</i> set to zero for
negative <i>F</i>^2^. The threshold expression of <i>F</i>^2^ >
2\s(<i>F</i>^2^) is used only for calculating <i>R</i>-factors(gt) <i>etc</i>.
and is not relevant to the choice of reflections for refinement.
<i>R</i>-factors based on <i>F</i>^2^ are statistically about twice as large
as those based on <i>F</i>, and <i>R</i>- factors based on ALL data will be
even larger.
;
_reflns_number_total     7470
_reflns_number_gt     6940
_reflns_threshold_expression     I>2\s(I)
_refine_ls_structure_factor_coef     Fsqd
_refine_ls_matrix_type     full
_refine_ls_R_factor_all     0.0510
_refine_ls_R_factor_gt     0.0477
_refine_ls_wR_factor_gt     0.1395
_refine_ls_wR_factor_ref     0.1424
_refine_ls_goodness_of_fit_ref     1.049
_refine_ls_restrained_S_all     1.049
_refine_ls_number_reflns     7470
_refine_ls_number_parameters     476
_refine_ls_number_restraints     2
_refine_ls_hydrogen_treatment     mixed
_refine_ls_weighting_scheme     calc
_refine_ls_weighting_details
         'calc w=1/[\s^2^(Fo^2^)+(0.0779P)^2^+2.2391P] where P=(Fo^2^+2Fc^2^)/3'
_atom_sites_solution_hydrogens     geom
_atom_sites_solution_primary     direct
_atom_sites_solution_secondary     difmap
_refine_ls_shift/su_max     0.001
_refine_ls_shift/su_mean     0.000
_refine_diff_density_max     0.716
_refine_diff_density_min     -0.495
_refine_ls_extinction_method     none
_refine_ls_extinction_coef     ?
loop_
    _atom_type_symbol
    _atom_type_description
    _atom_type_scat_dispersion_real
    _atom_type_scat_dispersion_imag
    _atom_type_scat_source
    'C' 'C' 0.0033 0.0016
                         'International Tables Vol C Tables 4.2.6.8 and 6.1.1.4'
    'H' 'H' 0.0000 0.0000
                         'International Tables Vol C Tables 4.2.6.8 and 6.1.1.4'
    'Co' 'Co' 0.3494 0.9721
                         'International Tables Vol C Tables 4.2.6.8 and 6.1.1.4'
    'Cl' 'Cl' 0.1484 0.1585
                         'International Tables Vol C Tables 4.2.6.8 and 6.1.1.4'
    'N' 'N' 0.0061 0.0033
                         'International Tables Vol C Tables 4.2.6.8 and 6.1.1.4'
    'O' 'O' 0.0106 0.0060
                         'International Tables Vol C Tables 4.2.6.8 and 6.1.1.4'
_computing_data_collection     'CrystalClear (Rigaku/MSC, 2005)'
_computing_cell_refinement     'CrystalClear (Rigaku/MSC, 2005)'
_computing_data_reduction     'CrystalClear (Rigaku/MSC, 2005)'
_computing_structure_solution
                      '<i>PATTY</i> in DIRDIF92 (Beurskens <i>et al.</i>, 1992)'
_computing_structure_refinement     'SHELXL97 (Sheldrick, 2008)'
_computing_molecular_graphics
                        'ORTEP-3 (Farrugia, 1997) & DIAMOND (Brandenburg, 2006)'
_computing_publication_material     'publCIF (Westrip, 2010)'
loop_
    _atom_site_type_symbol
    _atom_site_label
    _atom_site_fract_x
    _atom_site_fract_y
    _atom_site_fract_z
    _atom_site_U_iso_or_equiv
    _atom_site_adp_type
    _atom_site_calc_flag
    _atom_site_refinement_flags
    _atom_site_occupancy
    _atom_site_symmetry_multiplicity
    _atom_site_disorder_assembly
    _atom_site_disorder_group
    Co Co 0.03217(3) 0.25958(2) 0.57912(2) 0.01928(12) Uani d . 1 1 . .
    Cl Cl1 -0.08339(7) 0.13989(5) 0.64106(5) 0.02986(17) Uani d . 1 1 . .
    Cl Cl2 0.14748(6) 0.38188(5) 0.51694(4) 0.02299(15) Uani d . 1 1 . .
    N N1 -0.0314(2) 0.29843(17) 0.46384(16) 0.0230(4) Uani d . 1 1 . .
    N N2 0.2055(2) 0.15227(16) 0.52957(15) 0.0219(4) Uani d D 1 1 . .
    H H2N 0.265(2) 0.186(2) 0.518(2) 0.026 Uiso d D 1 1 . .
    N N3 0.0985(2) 0.22239(16) 0.69411(16) 0.0227(4) Uani d . 1 1 . .
    N N4 -0.1336(2) 0.37339(17) 0.62547(15) 0.0217(4) Uani d D 1 1 A .
    H H4N -0.105(3) 0.4285(16) 0.5924(19) 0.026 Uiso d D 1 1 . .
    C C1 0.0414(3) 0.2780(2) 0.3799(2) 0.0272(6) Uani d . 1 1 . .
    C C2 0.1919(3) 0.2166(2) 0.36292(19) 0.0263(5) Uani d . 1 1 . .
    H H2A 0.2430 0.2636 0.3621 0.032 Uiso calc R 1 1 . .
    H H2B 0.2250 0.1975 0.2976 0.032 Uiso calc R 1 1 . .
    C C3 0.2289(3) 0.1159(2) 0.43667(19) 0.0235(5) Uani d . 1 1 . .
    C C4 0.2349(3) 0.0693(2) 0.61436(19) 0.0268(6) Uani d . 1 1 . .
    H H4A 0.3298 0.0215 0.5966 0.032 Uiso calc R 1 1 . .
    H H4B 0.1696 0.0271 0.6367 0.032 Uiso calc R 1 1 . .
    C C5 0.2186(3) 0.1249(2) 0.69361(19) 0.0269(6) Uani d . 1 1 . .
    H H5A 0.2038 0.0775 0.7575 0.032 Uiso calc R 1 1 . .
    H H5B 0.3034 0.1438 0.6821 0.032 Uiso calc R 1 1 . .
    C C6 0.0646(3) 0.2809(2) 0.75664(19) 0.0248(5) Uani d . 1 1 . .
    C C7 -0.0518(3) 0.3823(2) 0.75592(19) 0.0258(5) Uani d . 1 1 A .
    H H7A -0.0141 0.4381 0.7091 0.031 Uiso calc R 1 1 . .
    H H7B -0.0823 0.4014 0.8211 0.031 Uiso calc R 1 1 . .
    C C8 -0.1801(3) 0.3860(2) 0.73077(19) 0.0264(6) Uani d . 1 1 . .
    C C9 -0.2421(3) 0.3776(2) 0.5824(2) 0.0279(6) Uani d . 1 1 . .
    H H9A -0.3176 0.4446 0.5888 0.033 Uiso calc R 1 1 A .
    H H9B -0.2811 0.3183 0.6163 0.033 Uiso calc R 1 1 . .
    C C10 -0.1742(3) 0.3700(2) 0.4760(2) 0.0261(5) Uani d . 1 1 A .
    H H10A -0.2277 0.3430 0.4518 0.031 Uiso calc R 1 1 . .
    H H10B -0.1729 0.4410 0.4375 0.031 Uiso calc R 1 1 . .
    C C11 -0.0180(3) 0.3201(3) 0.2918(2) 0.0397(7) Uani d . 1 1 . .
    H H11A -0.1191 0.3332 0.3150 0.048 Uiso calc R 1 1 . .
    H H11B -0.0006 0.3886 0.2589 0.048 Uiso calc R 1 1 . .
    C C12 0.0400(3) 0.2479(2) 0.2186(2) 0.0331(6) Uani d . 1 1 . .
    C C13 0.1397(4) 0.2649(3) 0.1340(2) 0.0432(8) Uani d . 1 1 . .
    H H13 0.1690 0.3257 0.1200 0.052 Uiso calc R 1 1 . .
    C C14 0.1982(4) 0.1960(3) 0.0691(2) 0.0521(9) Uani d . 1 1 . .
    H H14 0.2669 0.2094 0.0112 0.063 Uiso calc R 1 1 . .
    C C15 0.1565(5) 0.1085(3) 0.0888(3) 0.0630(12) Uani d . 1 1 . .
    H H15 0.1967 0.0604 0.0447 0.076 Uiso calc R 1 1 . .
    C C16 0.0565(6) 0.0897(3) 0.1725(3) 0.0714(13) Uani d . 1 1 . .
    H H16 0.0278 0.0287 0.1860 0.086 Uiso calc R 1 1 . .
    C C17 -0.0029(4) 0.1600(3) 0.2374(2) 0.0534(9) Uani d . 1 1 . .
    H H17 -0.0729 0.1473 0.2947 0.064 Uiso calc R 1 1 . .
    C C18 0.1422(3) 0.0454(2) 0.4501(2) 0.0305(6) Uani d . 1 1 . .
    H H18A 0.1701 -0.0196 0.4958 0.046 Uiso calc R 1 1 . .
    H H18B 0.1556 0.0280 0.3873 0.046 Uiso calc R 1 1 . .
    H H18C 0.0447 0.0824 0.4758 0.046 Uiso calc R 1 1 . .
    C C19 0.3844(3) 0.0560(2) 0.4032(2) 0.0274(6) Uani d . 1 1 . .
    H H19A 0.4384 0.1015 0.4010 0.033 Uiso calc R 1 1 . .
    H H19B 0.4063 -0.0079 0.4528 0.033 Uiso calc R 1 1 . .
    C C20 0.4313(3) 0.0230(2) 0.3052(2) 0.0281(6) Uani d . 1 1 . .
    C C21 0.4946(3) 0.0826(3) 0.2235(2) 0.0398(7) Uani d . 1 1 . .
    H H21 0.5067 0.1452 0.2289 0.048 Uiso calc R 1 1 . .
    C C22 0.5411(4) 0.0521(3) 0.1329(3) 0.0528(9) Uani d . 1 1 . .
    H H22 0.5844 0.0938 0.0771 0.063 Uiso calc R 1 1 . .
    C C23 0.5241(4) -0.0387(3) 0.1248(3) 0.0519(10) Uani d . 1 1 . .
    H H23 0.5557 -0.0598 0.0633 0.062 Uiso calc R 1 1 . .
    C C24 0.4615(3) -0.0988(3) 0.2055(3) 0.0451(8) Uani d . 1 1 . .
    H H24 0.4493 -0.1611 0.1995 0.054 Uiso calc R 1 1 . .
    C C25 0.4161(3) -0.0692(2) 0.2956(2) 0.0349(6) Uani d . 1 1 . .
    H H25 0.3743 -0.1119 0.3512 0.042 Uiso calc R 1 1 . .
    C C26 0.1434(3) 0.2615(2) 0.8307(2) 0.0298(6) Uani d . 1 1 . .
    H H26A 0.0801 0.2578 0.8971 0.036 Uiso calc R 1 1 . .
    H H26B 0.2173 0.1933 0.8275 0.036 Uiso calc R 1 1 . .
    C C27 0.2058(3) 0.3502(2) 0.8096(2) 0.0291(6) Uani d . 1 1 . .
    C C28 0.1666(3) 0.4162(2) 0.8764(2) 0.0355(7) Uani d . 1 1 . .
    H H28 0.0996 0.4058 0.9364 0.043 Uiso calc R 1 1 . .
    C C29 0.2248(4) 0.4971(3) 0.8560(3) 0.0450(8) Uani d . 1 1 . .
    H H29 0.1979 0.5414 0.9022 0.054 Uiso calc R 1 1 . .
    C C30 0.3218(3) 0.5132(3) 0.7689(3) 0.0441(8) Uani d . 1 1 . .
    H H30 0.3616 0.5683 0.7552 0.053 Uiso calc R 1 1 . .
    C C31 0.3605(3) 0.4491(3) 0.7019(3) 0.0388(7) Uani d . 1 1 . .
    H H31 0.4265 0.4607 0.6417 0.047 Uiso calc R 1 1 . .
    C C32 0.3035(3) 0.3676(2) 0.7217(2) 0.0340(6) Uani d . 1 1 . .
    H H32 0.3312 0.3235 0.6752 0.041 Uiso calc R 1 1 . .
    C C33 -0.2828(3) 0.4958(2) 0.7397(2) 0.0336(6) Uani d . 1 1 A .
    H H33A -0.3678 0.4998 0.7268 0.050 Uiso calc R 1 1 . .
    H H33B -0.2427 0.5491 0.6924 0.050 Uiso calc R 1 1 . .
    H H33C -0.3038 0.5088 0.8055 0.050 Uiso calc R 1 1 . .
    Cl Cl3 0.54134(7) 0.26751(5) 0.43796(5) 0.03305(18) Uani d . 1 1 . .
    O O1 0.4658(2) 0.20304(16) 0.51435(16) 0.0382(5) Uani d . 1 1 . .
    O O2 0.5109(3) 0.36627(18) 0.4651(2) 0.0499(6) Uani d . 1 1 . .
    O O3 0.6847(2) 0.2140(2) 0.4224(2) 0.0592(7) Uani d . 1 1 . .
    O O4 0.4999(3) 0.2853(2) 0.35077(18) 0.0575(7) Uani d . 1 1 . .
    C C34A -0.2460(18) 0.2928(8) 0.8000(11) 0.0270(17) Uani d P 0.672(3) 1 A 1
    H H34A -0.3205 0.2923 0.7758 0.032 Uiso calc PR 0.672(3) 1 A 1
    H H34B -0.1740 0.2238 0.7954 0.032 Uiso calc PR 0.672(3) 1 A 1
    C C35A -0.3028(3) 0.3053(3) 0.90364(18) 0.0331(9) Uani d PG 0.672(3) 1 A 1
    C C36A -0.4428(3) 0.3556(3) 0.9363(2) 0.0439(11) Uani d PG 0.672(3) 1 A 1
    H H36A -0.4986 0.3835 0.8922 0.053 Uiso calc PR 0.672(3) 1 A 1
    C C37A -0.5011(3) 0.3649(3) 1.0337(2) 0.0550(13) Uani d PG 0.672(3) 1 A 1
    H H37A -0.5968 0.3993 1.0560 0.066 Uiso calc PR 0.672(3) 1 A 1
    C C38A -0.4194(4) 0.3240(3) 1.09829(16) 0.0597(16) Uani d PG 0.672(3) 1 A 1
    H H38A -0.4593 0.3304 1.1648 0.072 Uiso calc PR 0.672(3) 1 A 1
    C C39A -0.2795(4) 0.2738(3) 1.0656(2) 0.0600(16) Uani d PG 0.672(3) 1 A 1
    H H39A -0.2236 0.2458 1.1098 0.072 Uiso calc PR 0.672(3) 1 A 1
    C C40A -0.2212(3) 0.2644(3) 0.9683(2) 0.0477(13) Uani d PG 0.672(3) 1 A 1
    H H40A -0.1255 0.2300 0.9459 0.057 Uiso calc PR 0.672(3) 1 A 1
    C C34B -0.245(4) 0.314(2) 0.789(3) 0.0270(17) Uani d P 0.328(3) 1 A 2
    H H34C -0.3364 0.3354 0.7759 0.032 Uiso calc PR 0.328(3) 1 A 2
    H H34D -0.1923 0.2458 0.7662 0.032 Uiso calc PR 0.328(3) 1 A 2
    C C35B -0.2705(8) 0.2912(6) 0.9041(4) 0.0331(9) Uani d PG 0.328(3) 1 A 2
    C C36B -0.3766(7) 0.3593(5) 0.9616(5) 0.0439(11) Uani d PG 0.328(3) 1 A 2
    H H36B -0.4417 0.4163 0.9335 0.053 Uiso calc PR 0.328(3) 1 A 2
    C C37B -0.3876(8) 0.3441(6) 1.0601(5) 0.0550(13) Uani d PG 0.328(3) 1 A 2
    H H37B -0.4601 0.3907 1.0994 0.066 Uiso calc PR 0.328(3) 1 A 2
    C C38B -0.2923(10) 0.2607(7) 1.1012(4) 0.0597(16) Uani d PG 0.328(3) 1 A 2
    H H38B -0.2998 0.2503 1.1686 0.07(4) Uiso calc PR 0.328(3) 1 A 2
    C C39B -0.1861(8) 0.1926(6) 1.0438(5) 0.0600(16) Uani d PG 0.328(3) 1 A 2
    H H39B -0.1210 0.1356 1.0719 0.072 Uiso calc PR 0.328(3) 1 A 2
    C C40B -0.1752(7) 0.2078(6) 0.9452(5) 0.0477(13) Uani d PG 0.328(3) 1 A 2
    H H40B -0.1027 0.1613 0.9060 0.057 Uiso calc PR 0.328(3) 1 A 2
loop_
    _atom_site_aniso_label
    _atom_site_aniso_U_11
    _atom_site_aniso_U_22
    _atom_site_aniso_U_33
    _atom_site_aniso_U_12
    _atom_site_aniso_U_13
    _atom_site_aniso_U_23
    Co 0.01748(19) 0.0189(2) 0.02131(19) -0.00528(14) -0.00556(14) -0.00311(13)
    Cl1 0.0289(3) 0.0277(3) 0.0344(4) -0.0131(3) -0.0044(3) -0.0063(3)
    Cl2 0.0211(3) 0.0206(3) 0.0262(3) -0.0075(2) -0.0044(2) -0.0033(2)
    N1 0.0188(10) 0.0235(11) 0.0259(11) -0.0040(8) -0.0070(9) -0.0053(9)
    N2 0.0227(11) 0.0197(10) 0.0241(11) -0.0051(8) -0.0084(9) -0.0041(8)
    N3 0.0197(10) 0.0214(11) 0.0266(11) -0.0068(8) -0.0066(9) -0.0022(8)
    N4 0.0195(10) 0.0238(11) 0.0209(10) -0.0072(8) -0.0039(8) -0.0034(8)
    C1 0.0277(14) 0.0248(13) 0.0302(14) -0.0046(10) -0.0121(11) -0.0055(11)
    C2 0.0238(13) 0.0283(14) 0.0251(13) -0.0045(10) -0.0056(11) -0.0075(11)
    C3 0.0206(12) 0.0228(13) 0.0286(13) -0.0025(10) -0.0090(11) -0.0093(10)
    C4 0.0270(13) 0.0225(13) 0.0273(13) -0.0023(10) -0.0099(11) -0.0023(10)
    C5 0.0255(13) 0.0254(13) 0.0267(13) -0.0023(10) -0.0106(11) -0.0026(10)
    C6 0.0247(13) 0.0274(13) 0.0236(12) -0.0118(10) -0.0064(10) -0.0012(10)
    C7 0.0289(14) 0.0254(13) 0.0229(12) -0.0085(11) -0.0045(11) -0.0063(10)
    C8 0.0247(13) 0.0288(14) 0.0233(13) -0.0063(11) -0.0034(11) -0.0071(10)
    C9 0.0175(12) 0.0323(14) 0.0323(14) -0.0053(10) -0.0062(11) -0.0064(11)
    C10 0.0202(13) 0.0262(13) 0.0317(14) -0.0016(10) -0.0110(11) -0.0071(11)
    C11 0.0395(17) 0.0425(17) 0.0331(16) 0.0050(13) -0.0184(14) -0.0131(13)
    C12 0.0319(15) 0.0384(16) 0.0264(14) -0.0027(12) -0.0128(12) -0.0058(12)
    C13 0.0477(19) 0.0477(19) 0.0307(16) -0.0109(15) -0.0127(14) -0.0036(14)
    C14 0.054(2) 0.058(2) 0.0284(16) -0.0016(17) -0.0061(15) -0.0110(15)
    C15 0.093(3) 0.047(2) 0.039(2) 0.000(2) -0.023(2) -0.0148(17)
    C16 0.125(4) 0.056(3) 0.048(2) -0.045(3) -0.026(3) -0.0022(19)
    C17 0.070(3) 0.070(3) 0.0291(16) -0.036(2) -0.0096(17) -0.0064(16)
    C18 0.0267(14) 0.0287(14) 0.0398(15) -0.0083(11) -0.0094(12) -0.0109(12)
    C19 0.0214(13) 0.0280(14) 0.0320(14) -0.0033(10) -0.0078(11) -0.0087(11)
    C20 0.0196(12) 0.0307(14) 0.0306(14) 0.0020(10) -0.0076(11) -0.0118(11)
    C21 0.0331(16) 0.0392(17) 0.0391(17) -0.0060(13) -0.0028(13) -0.0097(13)
    C22 0.045(2) 0.057(2) 0.0339(17) -0.0023(16) 0.0015(15) -0.0065(16)
    C23 0.046(2) 0.064(2) 0.0354(17) 0.0091(17) -0.0118(15) -0.0256(17)
    C24 0.0412(18) 0.0457(19) 0.050(2) 0.0034(15) -0.0164(16) -0.0280(16)
    C25 0.0323(15) 0.0325(15) 0.0393(16) -0.0025(12) -0.0100(13) -0.0144(13)
    C26 0.0348(15) 0.0318(14) 0.0255(13) -0.0103(12) -0.0115(12) -0.0044(11)
    C27 0.0285(14) 0.0307(14) 0.0303(14) -0.0081(11) -0.0144(12) -0.0018(11)
    C28 0.0411(17) 0.0379(16) 0.0324(15) -0.0121(13) -0.0155(13) -0.0061(12)
    C29 0.057(2) 0.0374(17) 0.054(2) -0.0145(15) -0.0316(18) -0.0073(15)
    C30 0.0443(18) 0.0365(17) 0.063(2) -0.0184(14) -0.0333(17) 0.0064(15)
    C31 0.0281(15) 0.0401(17) 0.0474(18) -0.0133(13) -0.0167(14) 0.0059(14)
    C32 0.0292(15) 0.0380(16) 0.0352(15) -0.0082(12) -0.0139(12) -0.0027(12)
    C33 0.0285(14) 0.0323(15) 0.0311(14) -0.0018(11) -0.0012(12) -0.0103(12)
    Cl3 0.0299(4) 0.0291(4) 0.0425(4) -0.0119(3) -0.0124(3) -0.0022(3)
    O1 0.0405(12) 0.0344(11) 0.0437(12) -0.0187(9) -0.0179(10) 0.0050(9)
    O2 0.0455(13) 0.0350(12) 0.0713(17) -0.0174(10) -0.0075(12) -0.0154(11)
    O3 0.0303(12) 0.0483(15) 0.093(2) -0.0083(11) -0.0085(13) -0.0182(14)
    O4 0.0720(18) 0.0681(17) 0.0413(14) -0.0345(14) -0.0223(13) 0.0043(12)
    C34A 0.0324(16) 0.021(5) 0.023(4) -0.018(4) 0.001(2) 0.005(4)
    C35A 0.038(3) 0.0297(19) 0.0295(15) -0.0150(18) -0.0039(16) -0.0024(13)
    C36A 0.041(3) 0.046(2) 0.033(2) -0.011(2) 0.0013(19) -0.0047(19)
    C37A 0.061(3) 0.051(3) 0.035(2) -0.015(3) 0.011(2) -0.012(2)
    C38A 0.097(5) 0.060(4) 0.029(2) -0.051(3) 0.002(3) -0.005(2)
    C39A 0.079(4) 0.082(4) 0.037(3) -0.054(3) -0.022(3) 0.011(3)
    C40A 0.042(3) 0.053(3) 0.043(3) -0.023(3) -0.010(2) 0.010(2)
    C34B 0.0324(16) 0.021(5) 0.023(4) -0.018(4) 0.001(2) 0.005(4)
    C35B 0.038(3) 0.0297(19) 0.0295(15) -0.0150(18) -0.0039(16) -0.0024(13)
    C36B 0.041(3) 0.046(2) 0.033(2) -0.011(2) 0.0013(19) -0.0047(19)
    C37B 0.061(3) 0.051(3) 0.035(2) -0.015(3) 0.011(2) -0.012(2)
    C38B 0.097(5) 0.060(4) 0.029(2) -0.051(3) 0.002(3) -0.005(2)
    C39B 0.079(4) 0.082(4) 0.037(3) -0.054(3) -0.022(3) 0.011(3)
    C40B 0.042(3) 0.053(3) 0.043(3) -0.023(3) -0.010(2) 0.010(2)
_geom_special_details
;
All s.u.'s (except the s.u. in the dihedral angle between two l.s. planes) are
estimated using the full covariance matrix. The cell s.u.'s are taken into
account individually in the estimation of s.u.'s in distances, angles and
torsion angles; correlations between s.u.'s in cell parameters are only used
when they are defined by crystal symmetry. An approximate (isotropic)
treatment of cell s.u.'s is used for estimating s.u.'s involving l.s. planes.
;
loop_
    _geom_bond_atom_site_label_1
    _geom_bond_atom_site_label_2
    _geom_bond_site_symmetry_2
    _geom_bond_distance
    _geom_bond_publ_flag
    Co N1 . 1.927(2) ?
    Co N3 . 1.943(2) ?
    Co N4 . 1.969(2) ?
    Co N2 . 1.977(2) ?
    Co Cl1 . 2.2395(9) ?
    Co Cl2 . 2.2676(8) ?
    N1 C1 . 1.274(4) ?
    N1 C10 . 1.482(3) ?
    N2 C4 . 1.484(3) ?
    N2 C3 . 1.511(3) ?
    N2 H2N . 0.877(10) ?
    N3 C6 . 1.276(3) ?
    N3 C5 . 1.493(3) ?
    N4 C9 . 1.494(3) ?
    N4 C8 . 1.512(3) ?
    N4 H4N . 0.878(10) ?
    C1 C2 . 1.506(4) ?
    C1 C11 . 1.530(4) ?
    C2 C3 . 1.529(4) ?
    C2 H2A . 0.9900 ?
    C2 H2B . 0.9900 ?
    C3 C18 . 1.517(4) ?
    C3 C19 . 1.552(3) ?
    C4 C5 . 1.511(4) ?
    C4 H4A . 0.9900 ?
    C4 H4B . 0.9900 ?
    C5 H5A . 0.9900 ?
    C5 H5B . 0.9900 ?
    C6 C7 . 1.506(4) ?
    C6 C26 . 1.522(4) ?
    C7 C8 . 1.535(4) ?
    C7 H7A . 0.9900 ?
    C7 H7B . 0.9900 ?
    C8 C33 . 1.531(4) ?
    C8 C34B . 1.36(3) ?
    C8 C34A . 1.629(10) ?
    C9 C10 . 1.515(4) ?
    C9 H9A . 0.9900 ?
    C9 H9B . 0.9900 ?
    C10 H10A . 0.9900 ?
    C10 H10B . 0.9900 ?
    C11 C12 . 1.505(4) ?
    C11 H11A . 0.9900 ?
    C11 H11B . 0.9900 ?
    C12 C13 . 1.375(4) ?
    C12 C17 . 1.379(5) ?
    C13 C14 . 1.380(5) ?
    C13 H13 . 0.9500 ?
    C14 C15 . 1.365(6) ?
    C14 H14 . 0.9500 ?
    C15 C16 . 1.374(6) ?
    C15 H15 . 0.9500 ?
    C16 C17 . 1.393(6) ?
    C16 H16 . 0.9500 ?
    C17 H17 . 0.9500 ?
    C18 H18A . 0.9800 ?
    C18 H18B . 0.9800 ?
    C18 H18C . 0.9800 ?
    C19 C20 . 1.514(4) ?
    C19 H19A . 0.9900 ?
    C19 H19B . 0.9900 ?
    C20 C21 . 1.381(4) ?
    C20 C25 . 1.394(4) ?
    C21 C22 . 1.396(5) ?
    C21 H21 . 0.9500 ?
    C22 C23 . 1.377(6) ?
    C22 H22 . 0.9500 ?
    C23 C24 . 1.373(5) ?
    C23 H23 . 0.9500 ?
    C24 C25 . 1.384(4) ?
    C24 H24 . 0.9500 ?
    C25 H25 . 0.9500 ?
    C26 C27 . 1.519(4) ?
    C26 H26A . 0.9900 ?
    C26 H26B . 0.9900 ?
    C27 C28 . 1.393(4) ?
    C27 C32 . 1.396(4) ?
    C28 C29 . 1.390(5) ?
    C28 H28 . 0.9500 ?
    C29 C30 . 1.381(5) ?
    C29 H29 . 0.9500 ?
    C30 C31 . 1.377(5) ?
    C30 H30 . 0.9500 ?
    C31 C32 . 1.390(4) ?
    C31 H31 . 0.9500 ?
    C32 H32 . 0.9500 ?
    C33 H33A . 0.9800 ?
    C33 H33B . 0.9800 ?
    C33 H33C . 0.9800 ?
    Cl3 O3 . 1.421(2) ?
    Cl3 O2 . 1.425(2) ?
    Cl3 O4 . 1.441(3) ?
    Cl3 O1 . 1.442(2) ?
    C34A C35A . 1.486(17) ?
    C34A H34A . 0.9900 ?
    C34A H34B . 0.9900 ?
    C35A C36A . 1.3900 ?
    C35A C40A . 1.3900 ?
    C36A C37A . 1.3900 ?
    C36A H36A . 0.9500 ?
    C37A C38A . 1.3900 ?
    C37A H37A . 0.9500 ?
    C38A C39A . 1.3900 ?
    C38A H38A . 0.9500 ?
    C39A C40A . 1.3900 ?
    C39A H39A . 0.9500 ?
    C40A H40A . 0.9500 ?
    C34B C35B . 1.60(4) ?
    C34B H34C . 0.9900 ?
    C34B H34D . 0.9900 ?
    C35B C36B . 1.3900 ?
    C35B C40B . 1.3900 ?
    C36B C37B . 1.3900 ?
    C36B H36B . 0.9500 ?
    C37B C38B . 1.3900 ?
    C37B H37B . 0.9500 ?
    C38B C39B . 1.3900 ?
    C38B H38B . 0.9500 ?
    C39B C40B . 1.3900 ?
    C39B H39B . 0.9500 ?
    C40B H40B . 0.9500 ?
loop_
    _geom_angle_atom_site_label_1
    _geom_angle_atom_site_label_2
    _geom_angle_atom_site_label_3
    _geom_angle_site_symmetry_1
    _geom_angle_site_symmetry_3
    _geom_angle
    _geom_angle_publ_flag
    N1 Co N3 . . 178.83(9) ?
    N1 Co N4 . . 84.22(9) ?
    N3 Co N4 . . 95.83(9) ?
    N1 Co N2 . . 96.07(9) ?
    N3 Co N2 . . 83.80(9) ?
    N4 Co N2 . . 176.17(9) ?
    N1 Co Cl1 . . 89.85(7) ?
    N3 Co Cl1 . . 91.32(7) ?
    N4 Co Cl1 . . 91.81(7) ?
    N2 Co Cl1 . . 92.00(7) ?
    N1 Co Cl2 . . 90.11(7) ?
    N3 Co Cl2 . . 88.72(7) ?
    N4 Co Cl2 . . 87.68(7) ?
    N2 Co Cl2 . . 88.50(7) ?
    Cl1 Co Cl2 . . 179.50(3) ?
    C1 N1 C10 . . 119.7(2) ?
    C1 N1 Co . . 126.26(18) ?
    C10 N1 Co . . 113.59(17) ?
    C4 N2 C3 . . 117.1(2) ?
    C4 N2 Co . . 106.90(16) ?
    C3 N2 Co . . 119.99(15) ?
    C4 N2 H2N . . 103(2) ?
    C3 N2 H2N . . 107(2) ?
    Co N2 H2N . . 100(2) ?
    C6 N3 C5 . . 120.0(2) ?
    C6 N3 Co . . 126.05(18) ?
    C5 N3 Co . . 112.83(16) ?
    C9 N4 C8 . . 116.6(2) ?
    C9 N4 Co . . 107.52(16) ?
    C8 N4 Co . . 120.35(16) ?
    C9 N4 H4N . . 105(2) ?
    C8 N4 H4N . . 105(2) ?
    Co N4 H4N . . 100(2) ?
    N1 C1 C2 . . 120.8(2) ?
    N1 C1 C11 . . 121.6(2) ?
    C2 C1 C11 . . 117.5(2) ?
    C1 C2 C3 . . 116.3(2) ?
    C1 C2 H2A . . 108.2 ?
    C3 C2 H2A . . 108.2 ?
    C1 C2 H2B . . 108.2 ?
    C3 C2 H2B . . 108.2 ?
    H2A C2 H2B . . 107.4 ?
    N2 C3 C18 . . 112.3(2) ?
    N2 C3 C2 . . 105.6(2) ?
    C18 C3 C2 . . 111.0(2) ?
    N2 C3 C19 . . 107.4(2) ?
    C18 C3 C19 . . 110.3(2) ?
    C2 C3 C19 . . 109.9(2) ?
    N2 C4 C5 . . 106.9(2) ?
    N2 C4 H4A . . 110.3 ?
    C5 C4 H4A . . 110.3 ?
    N2 C4 H4B . . 110.3 ?
    C5 C4 H4B . . 110.3 ?
    H4A C4 H4B . . 108.6 ?
    N3 C5 C4 . . 109.4(2) ?
    N3 C5 H5A . . 109.8 ?
    C4 C5 H5A . . 109.8 ?
    N3 C5 H5B . . 109.8 ?
    C4 C5 H5B . . 109.8 ?
    H5A C5 H5B . . 108.2 ?
    N3 C6 C7 . . 121.2(2) ?
    N3 C6 C26 . . 124.3(2) ?
    C7 C6 C26 . . 114.3(2) ?
    C6 C7 C8 . . 118.6(2) ?
    C6 C7 H7A . . 107.7 ?
    C8 C7 H7A . . 107.7 ?
    C6 C7 H7B . . 107.7 ?
    C8 C7 H7B . . 107.7 ?
    H7A C7 H7B . . 107.1 ?
    N4 C8 C33 . . 108.7(2) ?
    N4 C8 C7 . . 106.2(2) ?
    C33 C8 C7 . . 107.4(2) ?
    N4 C8 C34B . . 111.2(18) ?
    C33 C8 C34B . . 107.7(16) ?
    C7 C8 C34B . . 115.3(17) ?
    N4 C8 C34A . . 110.5(7) ?
    C33 C8 C34A . . 112.0(6) ?
    C7 C8 C34A . . 111.8(6) ?
    N4 C9 C10 . . 107.3(2) ?
    N4 C9 H9A . . 110.3 ?
    C10 C9 H9A . . 110.3 ?
    N4 C9 H9B . . 110.3 ?
    C10 C9 H9B . . 110.3 ?
    H9A C9 H9B . . 108.5 ?
    N1 C10 C9 . . 110.0(2) ?
    N1 C10 H10A . . 109.7 ?
    C9 C10 H10A . . 109.7 ?
    N1 C10 H10B . . 109.7 ?
    C9 C10 H10B . . 109.7 ?
    H10A C10 H10B . . 108.2 ?
    C12 C11 C1 . . 114.6(2) ?
    C12 C11 H11A . . 108.6 ?
    C1 C11 H11A . . 108.6 ?
    C12 C11 H11B . . 108.6 ?
    C1 C11 H11B . . 108.6 ?
    H11A C11 H11B . . 107.6 ?
    C13 C12 C17 . . 118.5(3) ?
    C13 C12 C11 . . 121.5(3) ?
    C17 C12 C11 . . 119.9(3) ?
    C12 C13 C14 . . 121.7(4) ?
    C12 C13 H13 . . 119.1 ?
    C14 C13 H13 . . 119.1 ?
    C15 C14 C13 . . 119.4(4) ?
    C15 C14 H14 . . 120.3 ?
    C13 C14 H14 . . 120.3 ?
    C14 C15 C16 . . 120.1(4) ?
    C14 C15 H15 . . 119.9 ?
    C16 C15 H15 . . 119.9 ?
    C15 C16 C17 . . 120.2(4) ?
    C15 C16 H16 . . 119.9 ?
    C17 C16 H16 . . 119.9 ?
    C12 C17 C16 . . 120.0(4) ?
    C12 C17 H17 . . 120.0 ?
    C16 C17 H17 . . 120.0 ?
    C3 C18 H18A . . 109.5 ?
    C3 C18 H18B . . 109.5 ?
    H18A C18 H18B . . 109.5 ?
    C3 C18 H18C . . 109.5 ?
    H18A C18 H18C . . 109.5 ?
    H18B C18 H18C . . 109.5 ?
    C20 C19 C3 . . 115.3(2) ?
    C20 C19 H19A . . 108.4 ?
    C3 C19 H19A . . 108.4 ?
    C20 C19 H19B . . 108.4 ?
    C3 C19 H19B . . 108.4 ?
    H19A C19 H19B . . 107.5 ?
    C21 C20 C25 . . 118.6(3) ?
    C21 C20 C19 . . 120.0(3) ?
    C25 C20 C19 . . 121.3(3) ?
    C20 C21 C22 . . 120.8(3) ?
    C20 C21 H21 . . 119.6 ?
    C22 C21 H21 . . 119.6 ?
    C23 C22 C21 . . 119.7(3) ?
    C23 C22 H22 . . 120.2 ?
    C21 C22 H22 . . 120.2 ?
    C24 C23 C22 . . 120.0(3) ?
    C24 C23 H23 . . 120.0 ?
    C22 C23 H23 . . 120.0 ?
    C23 C24 C25 . . 120.4(3) ?
    C23 C24 H24 . . 119.8 ?
    C25 C24 H24 . . 119.8 ?
    C24 C25 C20 . . 120.4(3) ?
    C24 C25 H25 . . 119.8 ?
    C20 C25 H25 . . 119.8 ?
    C27 C26 C6 . . 109.7(2) ?
    C27 C26 H26A . . 109.7 ?
    C6 C26 H26A . . 109.7 ?
    C27 C26 H26B . . 109.7 ?
    C6 C26 H26B . . 109.7 ?
    H26A C26 H26B . . 108.2 ?
    C28 C27 C32 . . 118.8(3) ?
    C28 C27 C26 . . 121.1(3) ?
    C32 C27 C26 . . 120.1(3) ?
    C29 C28 C27 . . 120.4(3) ?
    C29 C28 H28 . . 119.8 ?
    C27 C28 H28 . . 119.8 ?
    C30 C29 C28 . . 120.2(3) ?
    C30 C29 H29 . . 119.9 ?
    C28 C29 H29 . . 119.9 ?
    C31 C30 C29 . . 119.9(3) ?
    C31 C30 H30 . . 120.0 ?
    C29 C30 H30 . . 120.0 ?
    C30 C31 C32 . . 120.4(3) ?
    C30 C31 H31 . . 119.8 ?
    C32 C31 H31 . . 119.8 ?
    C31 C32 C27 . . 120.3(3) ?
    C31 C32 H32 . . 119.9 ?
    C27 C32 H32 . . 119.9 ?
    C8 C33 H33A . . 109.5 ?
    C8 C33 H33B . . 109.5 ?
    H33A C33 H33B . . 109.5 ?
    C8 C33 H33C . . 109.5 ?
    H33A C33 H33C . . 109.5 ?
    H33B C33 H33C . . 109.5 ?
    O3 Cl3 O2 . . 109.85(16) ?
    O3 Cl3 O4 . . 110.38(19) ?
    O2 Cl3 O4 . . 109.29(17) ?
    O3 Cl3 O1 . . 108.94(15) ?
    O2 Cl3 O1 . . 109.77(15) ?
    O4 Cl3 O1 . . 108.59(14) ?
    C35A C34A C8 . . 113.0(10) ?
    C35A C34A H34A . . 109.0 ?
    C8 C34A H34A . . 109.0 ?
    C35A C34A H34B . . 109.0 ?
    C8 C34A H34B . . 109.0 ?
    H34A C34A H34B . . 107.8 ?
    C36A C35A C40A . . 120.0 ?
    C36A C35A C34A . . 118.2(7) ?
    C40A C35A C34A . . 121.8(7) ?
    C35A C36A C37A . . 120.0 ?
    C35A C36A H36A . . 120.0 ?
    C37A C36A H36A . . 120.0 ?
    C38A C37A C36A . . 120.0 ?
    C38A C37A H37A . . 120.0 ?
    C36A C37A H37A . . 120.0 ?
    C37A C38A C39A . . 120.0 ?
    C37A C38A H38A . . 120.0 ?
    C39A C38A H38A . . 120.0 ?
    C38A C39A C40A . . 120.0 ?
    C38A C39A H39A . . 120.0 ?
    C40A C39A H39A . . 120.0 ?
    C39A C40A C35A . . 120.0 ?
    C39A C40A H40A . . 120.0 ?
    C35A C40A H40A . . 120.0 ?
    C35B C34B C8 . . 121(3) ?
    C35B C34B H34C . . 107.1 ?
    C8 C34B H34C . . 107.1 ?
    C35B C34B H34D . . 107.1 ?
    C8 C34B H34D . . 107.1 ?
    H34C C34B H34D . . 106.8 ?
    C36B C35B C40B . . 120.0 ?
    C36B C35B C34B . . 121.1(14) ?
    C40B C35B C34B . . 118.5(14) ?
    C37B C36B C35B . . 120.0 ?
    C37B C36B H36B . . 120.0 ?
    C35B C36B H36B . . 120.0 ?
    C36B C37B C38B . . 120.0 ?
    C36B C37B H37B . . 120.0 ?
    C38B C37B H37B . . 120.0 ?
    C39B C38B C37B . . 120.0 ?
    C39B C38B H38B . . 120.0 ?
    C37B C38B H38B . . 120.0 ?
    C38B C39B C40B . . 120.0 ?
    C38B C39B H39B . . 120.0 ?
    C40B C39B H39B . . 120.0 ?
    C39B C40B C35B . . 120.0 ?
    C39B C40B H40B . . 120.0 ?
    C35B C40B H40B . . 120.0 ?
loop_
    _geom_torsion_atom_site_label_1
    _geom_torsion_atom_site_label_2
    _geom_torsion_atom_site_label_3
    _geom_torsion_atom_site_label_4
    _geom_torsion_site_symmetry_1
    _geom_torsion_site_symmetry_2
    _geom_torsion_site_symmetry_3
    _geom_torsion_site_symmetry_4
    _geom_torsion
    _geom_torsion_publ_flag
    N4 Co N1 C1 . . . . 159.7(2) ?
    N2 Co N1 C1 . . . . -16.4(2) ?
    Cl1 Co N1 C1 . . . . -108.4(2) ?
    Cl2 Co N1 C1 . . . . 72.1(2) ?
    N4 Co N1 C10 . . . . -12.12(17) ?
    N2 Co N1 C10 . . . . 171.72(17) ?
    Cl1 Co N1 C10 . . . . 79.72(17) ?
    Cl2 Co N1 C10 . . . . -99.78(17) ?
    N1 Co N2 C4 . . . . -147.55(17) ?
    N3 Co N2 C4 . . . . 33.62(16) ?
    Cl1 Co N2 C4 . . . . -57.49(16) ?
    Cl2 Co N2 C4 . . . . 122.50(16) ?
    N1 Co N2 C3 . . . . -11.10(19) ?
    N3 Co N2 C3 . . . . 170.07(19) ?
    Cl1 Co N2 C3 . . . . 78.97(18) ?
    Cl2 Co N2 C3 . . . . -101.05(18) ?
    N4 Co N3 C6 . . . . -20.2(2) ?
    N2 Co N3 C6 . . . . 156.0(2) ?
    Cl1 Co N3 C6 . . . . -112.1(2) ?
    Cl2 Co N3 C6 . . . . 67.4(2) ?
    N4 Co N3 C5 . . . . 172.08(17) ?
    N2 Co N3 C5 . . . . -11.75(17) ?
    Cl1 Co N3 C5 . . . . 80.12(16) ?
    Cl2 Co N3 C5 . . . . -100.38(16) ?
    N1 Co N4 C9 . . . . 32.08(16) ?
    N3 Co N4 C9 . . . . -149.10(16) ?
    Cl1 Co N4 C9 . . . . -57.59(16) ?
    Cl2 Co N4 C9 . . . . 122.43(16) ?
    N1 Co N4 C8 . . . . 168.8(2) ?
    N3 Co N4 C8 . . . . -12.35(19) ?
    Cl1 Co N4 C8 . . . . 79.16(18) ?
    Cl2 Co N4 C8 . . . . -100.83(18) ?
    C10 N1 C1 C2 . . . . 172.4(2) ?
    Co N1 C1 C2 . . . . 1.0(4) ?
    C10 N1 C1 C11 . . . . -4.0(4) ?
    Co N1 C1 C11 . . . . -175.4(2) ?
    N1 C1 C2 C3 . . . . 47.3(4) ?
    C11 C1 C2 C3 . . . . -136.2(3) ?
    C4 N2 C3 C18 . . . . 59.2(3) ?
    Co N2 C3 C18 . . . . -73.0(2) ?
    C4 N2 C3 C2 . . . . -179.6(2) ?
    Co N2 C3 C2 . . . . 48.2(2) ?
    C4 N2 C3 C19 . . . . -62.3(3) ?
    Co N2 C3 C19 . . . . 165.48(17) ?
    C1 C2 C3 N2 . . . . -70.3(3) ?
    C1 C2 C3 C18 . . . . 51.6(3) ?
    C1 C2 C3 C19 . . . . 174.0(2) ?
    C3 N2 C4 C5 . . . . 174.1(2) ?
    Co N2 C4 C5 . . . . -48.0(2) ?
    C6 N3 C5 C4 . . . . 178.9(2) ?
    Co N3 C5 C4 . . . . -12.5(3) ?
    N2 C4 C5 N3 . . . . 39.2(3) ?
    C5 N3 C6 C7 . . . . 177.1(2) ?
    Co N3 C6 C7 . . . . 10.1(4) ?
    C5 N3 C6 C26 . . . . 3.0(4) ?
    Co N3 C6 C26 . . . . -163.99(19) ?
    N3 C6 C7 C8 . . . . 37.7(4) ?
    C26 C6 C7 C8 . . . . -147.7(2) ?
    C9 N4 C8 C33 . . . . -62.9(3) ?
    Co N4 C8 C33 . . . . 164.00(18) ?
    C9 N4 C8 C7 . . . . -178.2(2) ?
    Co N4 C8 C7 . . . . 48.7(3) ?
    C9 N4 C8 C34B . . . . 55.5(17) ?
    Co N4 C8 C34B . . . . -77.6(17) ?
    C9 N4 C8 C34A . . . . 60.3(7) ?
    Co N4 C8 C34A . . . . -72.8(6) ?
    C6 C7 C8 N4 . . . . -66.1(3) ?
    C6 C7 C8 C33 . . . . 177.7(2) ?
    C6 C7 C8 C34B . . . . 57.6(19) ?
    C6 C7 C8 C34A . . . . 54.4(7) ?
    C8 N4 C9 C10 . . . . 176.6(2) ?
    Co N4 C9 C10 . . . . -44.8(2) ?
    C1 N1 C10 C9 . . . . 177.0(2) ?
    Co N1 C10 C9 . . . . -10.5(3) ?
    N4 C9 C10 N1 . . . . 35.8(3) ?
    N1 C1 C11 C12 . . . . -146.9(3) ?
    C2 C1 C11 C12 . . . . 36.6(4) ?
    C1 C11 C12 C13 . . . . -100.9(4) ?
    C1 C11 C12 C17 . . . . 76.4(4) ?
    C17 C12 C13 C14 . . . . -0.8(5) ?
    C11 C12 C13 C14 . . . . 176.6(3) ?
    C12 C13 C14 C15 . . . . 0.0(5) ?
    C13 C14 C15 C16 . . . . 0.3(6) ?
    C14 C15 C16 C17 . . . . 0.1(7) ?
    C13 C12 C17 C16 . . . . 1.2(5) ?
    C11 C12 C17 C16 . . . . -176.2(4) ?
    C15 C16 C17 C12 . . . . -0.9(7) ?
    N2 C3 C19 C20 . . . . -173.9(2) ?
    C18 C3 C19 C20 . . . . 63.4(3) ?
    C2 C3 C19 C20 . . . . -59.5(3) ?
    C3 C19 C20 C21 . . . . 99.1(3) ?
    C3 C19 C20 C25 . . . . -83.0(3) ?
    C25 C20 C21 C22 . . . . 0.7(4) ?
    C19 C20 C21 C22 . . . . 178.6(3) ?
    C20 C21 C22 C23 . . . . -0.2(5) ?
    C21 C22 C23 C24 . . . . 0.0(5) ?
    C22 C23 C24 C25 . . . . -0.5(5) ?
    C23 C24 C25 C20 . . . . 1.0(5) ?
    C21 C20 C25 C24 . . . . -1.1(4) ?
    C19 C20 C25 C24 . . . . -179.0(3) ?
    N3 C6 C26 C27 . . . . 114.5(3) ?
    C7 C6 C26 C27 . . . . -60.0(3) ?
    C6 C26 C27 C28 . . . . 117.1(3) ?
    C6 C26 C27 C32 . . . . -62.3(3) ?
    C32 C27 C28 C29 . . . . -0.6(4) ?
    C26 C27 C28 C29 . . . . 179.9(3) ?
    C27 C28 C29 C30 . . . . 0.4(5) ?
    C28 C29 C30 C31 . . . . 0.2(5) ?
    C29 C30 C31 C32 . . . . -0.6(4) ?
    C30 C31 C32 C27 . . . . 0.4(4) ?
    C28 C27 C32 C31 . . . . 0.2(4) ?
    C26 C27 C32 C31 . . . . 179.7(2) ?
    N4 C8 C34A C35A . . . . -175.9(8) ?
    C33 C8 C34A C35A . . . . -54.6(11) ?
    C7 C8 C34A C35A . . . . 66.0(11) ?
    C8 C34A C35A C36A . . . . 95.3(10) ?
    C8 C34A C35A C40A . . . . -87.4(9) ?
    C40A C35A C36A C37A . . . . 0.0 ?
    C34A C35A C36A C37A . . . . 177.3(6) ?
    C35A C36A C37A C38A . . . . 0.0 ?
    C36A C37A C38A C39A . . . . 0.0 ?
    C37A C38A C39A C40A . . . . 0.0 ?
    C38A C39A C40A C35A . . . . 0.0 ?
    C36A C35A C40A C39A . . . . 0.0 ?
    C34A C35A C40A C39A . . . . -177.2(6) ?
    N4 C8 C34B C35B . . . . 165(2) ?
    C33 C8 C34B C35B . . . . -76(3) ?
    C7 C8 C34B C35B . . . . 43(3) ?
    C8 C34B C35B C36B . . . . 79(3) ?
    C8 C34B C35B C40B . . . . -95(3) ?
    C40B C35B C36B C37B . . . . 0.0 ?
    C34B C35B C36B C37B . . . . -173.2(16) ?
    C35B C36B C37B C38B . . . . 0.0 ?
    C36B C37B C38B C39B . . . . 0.0 ?
    C37B C38B C39B C40B . . . . 0.0 ?
    C38B C39B C40B C35B . . . . 0.0 ?
    C36B C35B C40B C39B . . . . 0.0 ?
    C34B C35B C40B C39B . . . . 173.3(15) ?
loop_
    _geom_hbond_atom_site_label_D
    _geom_hbond_atom_site_label_H
    _geom_hbond_atom_site_label_A
    _geom_hbond_site_symmetry_A
    _geom_hbond_distance_DH
    _geom_hbond_distance_HA
    _geom_hbond_distance_DA
    _geom_hbond_angle_DHA
    N2 H2n O1 . 0.88(3) 2.24(3) 3.063(4) 155(2)
    N4 H4n Cl2 2_566 0.88(3) 2.64(2) 3.432(2) 150(3)
    C10 H10a O3 1_455 0.99 2.50 3.437(4) 159
    C19 H19b O1 2_656 0.99 2.54 3.409(4) 147
    C38a H38a O4 1_456 0.95 2.57 3.480(3) 160
