# Supplementary material for: Dichlorido[(4E,11E)-5,7,12,14-tetra­benzyl-7,14-dimethyl-1,4,8,11-tetra­aza­cyclo­tetra­deca-4,11-diene]cobalt(III) perchlorate
Source: Acta Crystallogr Sect E Struct Rep Online. 2011 Nov 9;67(Pt 12):m1722–3. doi: 10.1107/S1600536811046484 (PMC3238638; doi:10.1107/S1600536811046484)
Supplement: Supplementary file 2 [file e-67-m1722-Isup2.hkl]

#
# h,k,l, Fc-squared, Fo-squared, sigma(Fo-squared) and status flag
#
data_I
_shelx_title ' '
_shelx_refln_list_code          4
_shelx_F_calc_maximum      196.63
_exptl_crystal_F_000       852.00
_reflns_d_resolution_high  0.8106
 
loop_
 _symmetry_equiv_pos_as_xyz
 'x, y, z'
 '-x, -y, -z'
 
_cell_length_a    10.8111
_cell_length_b    13.8355
_cell_length_c    14.8684
_cell_angle_alpha  73.665
_cell_angle_beta   70.062
_cell_angle_gamma  68.648
 
_shelx_F_squared_multiplier     1.000
 
loop_
 _refln_index_h
 _refln_index_k
 _refln_index_l
 _refln_F_squared_calc
 _refln_F_squared_meas
 _refln_F_squared_sigma
 _refln_observed_status
   2   0   0     4280.07     4256.27     28.91 o
   3   0   0     8315.06     8011.10     54.41 o
   4   0   0     5190.55     5438.36     13.91 o
   5   0   0       49.37       54.35      2.72 o
   6   0   0     1071.06     1080.01     10.84 o
   7   0   0        0.83        4.04      1.19 o
   8   0   0      152.25      153.90      5.66 o
   9   0   0       23.72       22.29      2.47 o
  10   0   0      391.68      355.62     19.21 o
  11   0   0      209.94      192.86     25.86 o
 -11   1   0      286.16      302.75     15.22 o
 -10   1   0     1203.19     1316.02     23.28 o
  -9   1   0     1147.50     1167.47     20.90 o
  -8   1   0      749.72      738.32     11.74 o
  -7   1   0        2.57        5.05      1.61 o
  -6   1   0      321.94      309.94      5.82 o
  -5   1   0        4.58       10.19      5.43 o
  -4   1   0      186.64      202.80      4.08 o
  -3   1   0      269.57      247.28      5.01 o
  -2   1   0    24063.64    24773.28     84.58 o
  -1   1   0       14.98       25.55      2.18 o
   2   1   0     2463.91     2043.83     16.22 o
   3   1   0      715.72      716.36      6.42 o
   4   1   0        1.61        4.04      0.69 o
   5   1   0      371.99      426.52      6.41 o
   6   1   0     8204.78     8268.64     82.43 o
   7   1   0     1583.41     1459.16     16.89 o
   8   1   0     1728.27     1660.00     17.85 o
   9   1   0       74.41       73.75      4.90 o
  10   1   0      137.63      143.84      7.07 o
  11   1   0       63.38       64.49      8.00 o
  12   1   0        5.99        1.82      4.37 o
 -11   2   0      175.34      143.66     26.47 o
 -10   2   0      203.94      198.58     25.22 o
  -9   2   0       59.97       46.25      3.29 o
  -8   2   0       11.03        5.50      1.70 o
  -7   2   0        9.62        9.29      1.86 o
  -6   2   0       19.85       18.68      2.01 o
  -5   2   0      717.74      800.88      8.52 o
  -4   2   0     9552.00    10238.69     64.14 o
  -3   2   0     3669.67     3755.53     24.50 o
  -2   2   0     5625.17     5547.10     16.86 o
  -1   2   0     1600.26     1967.35     15.81 o
   1   2   0    30554.69    28453.00     73.63 o
   2   2   0     5666.32     4859.47     35.72 o
   3   2   0      732.16      691.07      9.83 o
   4   2   0      631.93      631.39     15.42 o
   5   2   0     1263.48     1264.54     23.62 o
   6   2   0     1408.15     1321.22     15.74 o
   7   2   0        0.03        1.89      1.38 o
   8   2   0      632.27      669.25     19.01 o
   9   2   0      126.62      120.00      8.20 o
  10   2   0        5.56       13.17      4.17 o
  11   2   0       57.68       50.92      6.25 o
  12   2   0      225.39      223.50     43.93 o
 -11   3   0      428.92      430.91     42.42 o
 -10   3   0      641.70      695.19     25.76 o
  -9   3   0      173.89      165.30     23.04 o
  -8   3   0       56.77       47.63      4.79 o
  -7   3   0      135.56      130.49      6.19 o
  -6   3   0      217.68      195.70      8.09 o
  -5   3   0      757.87      735.04      8.45 o
  -4   3   0     1526.80     1486.27     15.85 o
  -3   3   0     7718.92     8243.21     50.39 o
  -2   3   0       21.92       13.97      1.71 o
  -1   3   0       87.12      139.43      4.38 o
   0   3   0     5307.57     5337.20     14.23 o
   1   3   0     4327.89     4105.80     44.48 o
   2   3   0    15481.27    15782.13    160.15 o
   3   3   0     2287.03     2474.28     22.28 o
   4   3   0     4313.31     4280.15     55.22 o
   5   3   0     2421.03     2382.02     31.53 o
   6   3   0     4512.87     4374.54     74.68 o
   7   3   0     2745.96     2906.31     26.12 o
   8   3   0     1291.56     1246.88     16.49 o
   9   3   0      247.84      220.27     18.94 o
  10   3   0      226.83      260.86     46.37 o
  11   3   0       55.87       59.72     11.36 o
  12   3   0      146.81      139.86     14.48 o
 -10   4   0       30.91       23.49      2.83 o
  -9   4   0        0.37        6.15      1.75 o
  -8   4   0        7.53        5.10      2.14 o
  -7   4   0       55.49       60.00      5.46 o
  -6   4   0      239.28      233.61      7.40 o
  -5   4   0        8.96       16.44      2.98 o
  -4   4   0     5280.47     5318.26     46.23 o
  -3   4   0     5393.35     5979.31     47.69 o
  -2   4   0     5547.62     5819.20     36.71 o
  -1   4   0      290.13      264.95      6.97 o
   0   4   0       69.45       82.19      6.09 o
   1   4   0        1.13        0.63      1.56 o
   2   4   0       62.73       79.41      6.34 o
   3   4   0     5856.42     6471.59     75.00 o
   4   4   0        6.49        4.47      1.72 o
   5   4   0      478.62      417.26      9.22 o
   6   4   0      156.33      188.25      9.37 o
   7   4   0      405.50      432.31     11.28 o
   8   4   0      428.11      385.82     13.83 o
   9   4   0      148.64      165.80     15.84 o
  10   4   0      348.74      347.02     19.22 o
  11   4   0        6.63        4.78      2.48 o
  12   4   0      285.36      254.33     46.57 o
 -10   5   0       17.42       11.14      3.00 o
  -9   5   0      112.57       84.68     12.70 o
  -8   5   0      314.13      284.73     19.66 o
  -7   5   0      285.72      295.68     15.70 o
  -6   5   0     2795.33     2823.13     32.88 o
  -5   5   0      430.86      446.28     10.39 o
  -4   5   0       13.98        5.61      1.86 o
  -3   5   0      586.02      551.18      6.97 o
  -2   5   0      515.70      488.94      6.68 o
  -1   5   0      843.34      842.81     11.01 o
   0   5   0     1105.86     1049.63     10.80 o
   1   5   0      396.58      360.12      7.57 o
   2   5   0     9613.10     9735.67     57.74 o
   3   5   0    22391.26    23953.25     46.18 o
   4   5   0    13766.24    14051.95    107.30 o
   5   5   0      623.55      475.42      7.69 o
   6   5   0      240.80      181.75     16.51 o
   7   5   0      155.37      143.33      8.08 o
   8   5   0      969.29     1028.25     21.27 o
   9   5   0      679.57      693.73     18.55 o
  11   5   0        2.51       89.26     18.08 o
  -9   6   0       19.45       35.13      7.47 o
  -8   6   0      109.76      105.19     13.63 o
  -7   6   0      137.35      115.11      8.92 o
  -6   6   0     1720.21     1700.58     24.29 o
  -5   6   0       96.80       78.77      4.24 o
  -4   6   0      338.58      272.90      7.19 o
  -3   6   0      332.70      327.00      6.59 o
  -2   6   0     2118.61     2374.07     24.77 o
  -1   6   0      138.37      171.62      5.24 o
   0   6   0     3731.12     3869.72     28.20 o
   1   6   0     2677.41     2700.63     29.19 o
   2   6   0     3221.51     3178.48     33.97 o
   3   6   0      127.21      140.53      5.48 o
   4   6   0        8.09        6.62      1.25 o
   5   6   0      168.65      135.54      3.76 o
   6   6   0      748.41      819.40     14.43 o
   7   6   0        8.41        8.31      2.28 o
   8   6   0       66.03       64.04     77.50 o
   9   6   0      259.88      375.25    109.00 o
  10   6   0     1804.85     2142.38     43.13 o
  11   6   0      218.18      296.07     34.68 o
  12   6   0      400.11      437.47     62.98 o
  -9   7   0      148.90      111.90     12.76 o
  -8   7   0     1311.29     1335.36     47.15 o
  -7   7   0      415.89      415.27     11.18 o
  -6   7   0      978.99      977.73     48.00 o
  -5   7   0        1.72        4.32      1.61 o
  -4   7   0      501.25      515.62     11.85 o
  -3   7   0      272.74      285.19      7.13 o
  -2   7   0        0.51        3.79      1.63 o
  -1   7   0      803.90      789.93     10.53 o
   0   7   0       74.42      119.10      5.60 o
   1   7   0     3516.16     3653.76     41.93 o
   2   7   0     7387.51     7637.44     84.27 o
   3   7   0     2515.50     2587.37     36.54 o
   4   7   0     3763.91     3758.02     62.79 o
   5   7   0       38.85       39.36      3.08 o
   6   7   0       50.58       34.44      3.58 o
   7   7   0       51.37       52.85      3.86 o
   8   7   0     1614.51     1719.29     29.06 o
   9   7   0      555.85      606.32     17.47 o
  10   7   0      390.17      415.68     37.90 o
  11   7   0      248.44      191.70     27.51 o
  12   7   0        9.10        4.65      3.45 o
  -8   8   0      253.93      233.73     26.13 o
  -7   8   0      256.05      223.89     25.21 o
  -6   8   0      138.85      133.45      8.33 o
  -5   8   0      205.51      186.74     15.34 o
  -4   8   0       82.89       73.69      4.27 o
  -3   8   0       29.80       24.18      2.61 o
  -2   8   0      146.04      133.46      9.46 o
  -1   8   0     2276.63     2355.55     23.53 o
   0   8   0     6481.53     6859.93     69.16 o
   1   8   0     2928.10     3080.71     37.90 o
   2   8   0      313.78      245.02      6.32 o
   3   8   0      554.32      640.33      9.87 o
   4   8   0       24.69       22.80      2.25 o
   5   8   0      195.76      175.04      5.30 o
   6   8   0        0.14        3.54      1.00 o
   7   8   0       81.08       71.99      8.37 o
   8   8   0     2020.60     1911.08     41.48 o
   9   8   0      278.33      261.19     16.92 o
  10   8   0     1326.83     1440.08     30.87 o
  11   8   0      117.67      101.10     11.27 o
  12   8   0       14.30        8.92      2.41 o
  -7   9   0        4.44        4.45      3.25 o
  -6   9   0       66.52       59.93      7.90 o
  -5   9   0       35.93       49.32      6.52 o
  -4   9   0       12.37       17.55      3.19 o
  -3   9   0       67.32       69.27      4.74 o
  -2   9   0      268.67      260.55     10.62 o
  -1   9   0      142.43      133.38      7.35 o
   0   9   0     4181.47     4262.46     40.52 o
   1   9   0      647.00      664.64     12.25 o
   2   9   0      561.81      550.90     10.78 o
   3   9   0      363.07      352.58      8.34 o
   4   9   0     1118.62     1136.95     31.40 o
   5   9   0        1.75        4.46      4.53 o
   6   9   0     1800.85     1767.49     46.58 o
   7   9   0     1400.23     1297.63     27.13 o
   8   9   0     2434.29     2503.05     40.96 o
   9   9   0       21.65       11.93      5.39 o
  10   9   0      120.70      123.43     23.52 o
  11   9   0        0.74        2.61      2.22 o
  12   9   0       11.27       12.24      2.85 o
  -7  10   0        9.39       11.05      3.45 o
  -6  10   0       50.31       45.31      5.01 o
  -5  10   0        2.59        5.36      2.69 o
  -4  10   0      886.25      953.39     35.06 o
  -3  10   0      376.37      376.46     12.62 o
  -2  10   0     2157.52     2302.39     37.72 o
  -1  10   0      150.84      134.83      4.30 o
   0  10   0      466.15      490.96     15.74 o
   1  10   0      336.58      263.45     21.91 o
   2  10   0      159.64      175.25     11.97 o
   3  10   0        0.85        2.46      3.38 o
   4  10   0     1569.32     1553.58     20.91 o
   5  10   0      305.09      304.98     12.48 o
   6  10   0      544.77      523.00     13.09 o
   7  10   0       88.26       85.07      6.31 o
   8  10   0      669.93      613.36     21.90 o
   9  10   0        5.87        6.22      1.81 o
  10  10   0       72.47       70.03      9.83 o
  11  10   0       28.03       24.43      3.37 o
  -6  11   0       59.16       61.34      8.80 o
  -5  11   0       32.93       33.03      5.09 o
  -4  11   0       93.42       96.28     11.69 o
  -3  11   0        0.46        8.88      3.43 o
  -2  11   0      347.05      343.34     18.39 o
  -1  11   0      107.57      107.46      8.11 o
   0  11   0      525.76      517.13     16.93 o
   1  11   0        6.60        9.81      3.02 o
   2  11   0     1049.16     1115.71     22.81 o
   3  11   0      318.66      309.18     12.96 o
   4  11   0     2973.02     2882.90    209.13 o
   5  11   0      357.21      349.11     14.22 o
   6  11   0     3254.69     3324.44     55.58 o
   7  11   0      612.52      629.87     18.72 o
   8  11   0      555.63      525.25     19.79 o
   9  11   0        3.98        6.12      1.19 o
  10  11   0       94.17       81.97     18.48 o
  11  11   0        8.68        6.45      4.36 o
  -5  12   0      386.15      379.81     41.50 o
  -4  12   0     1394.79     1565.30     68.88 o
  -3  12   0      924.86     1080.23     27.54 o
  -2  12   0      613.61      675.33     49.86 o
  -1  12   0       94.73      114.08     15.48 o
   0  12   0      362.98      347.57     26.01 o
   1  12   0       15.40       15.44      4.22 o
   2  12   0       14.03       11.71      6.07 o
   3  12   0      255.52      253.05     16.75 o
   4  12   0      322.09      328.15     21.58 o
   5  12   0        6.18        6.76      2.50 o
   6  12   0      720.19      682.33     17.13 o
   7  12   0       14.22       11.04      3.39 o
   8  12   0      337.76      313.20     15.83 o
   9  12   0      139.82      132.29     13.88 o
  10  12   0       44.15       41.29      5.16 o
  -4  13   0       26.91       19.28      4.08 o
  -3  13   0       49.93       45.44      6.08 o
  -2  13   0        4.74        7.55      3.92 o
  -1  13   0      114.56      132.47     22.78 o
   0  13   0       64.80       72.91     10.55 o
   1  13   0       44.26       46.56      9.65 o
   2  13   0      906.80     1026.16    151.17 o
   3  13   0      437.53      457.59     44.04 o
   4  13   0     1519.15     1642.24     58.61 o
   5  13   0      499.66      466.75     18.05 o
   6  13   0      111.75      100.39      8.22 o
   7  13   0       53.85       47.46      5.55 o
   8  13   0       20.18       19.01      3.50 o
   9  13   0      147.06      135.30     19.86 o
  10  13   0        4.68        3.97      4.35 o
  -3  14   0        0.90       11.03      7.72 o
  -2  14   0      316.49      300.41     30.46 o
  -1  14   0      198.60      204.94     23.45 o
   0  14   0       37.15       28.73      7.43 o
   1  14   0       35.02       42.00      9.98 o
   2  14   0       15.33       13.42      6.42 o
   3  14   0      105.43      108.31     21.26 o
   4  14   0      120.87      131.71     22.44 o
   5  14   0       33.72       23.87      5.13 o
   6  14   0      103.18       96.61     11.16 o
   7  14   0      273.53      287.74     11.49 o
   8  14   0       89.41       82.45      7.37 o
  -1  15   0        0.53        3.78      5.13 o
   0  15   0      170.51      188.21     20.40 o
   1  15   0      197.56      220.43     23.89 o
   2  15   0      471.65      517.92     16.24 o
   3  15   0      176.55      192.41     18.70 o
   4  15   0      180.87      171.82     38.05 o
   5  15   0        1.29        3.42      4.33 o
   6  15   0      119.50      109.97     10.31 o
   7  15   0        6.55        8.59      2.27 o
   8  15   0        8.26        4.01      2.03 o
   2  16   0       26.42       19.89      6.47 o
   3  16   0       14.58       21.18      7.91 o
   4  16   0       19.49       10.88      6.85 o
   5  16   0       49.33       32.37      5.52 o
   6  16   0        8.29       20.41      3.33 o
  -4 -16   1       87.13      100.76     13.05 o
  -3 -16   1        9.16       11.55      5.13 o
  -7 -15   1       42.32       27.31      5.53 o
  -6 -15   1      302.94      351.99     25.75 o
  -5 -15   1        4.30        1.89      1.97 o
  -4 -15   1       68.28       56.21      8.99 o
  -3 -15   1      152.17      155.55     26.50 o
  -2 -15   1      434.11      479.35     19.31 o
  -1 -15   1      151.08      181.06     13.92 o
   0 -15   1      104.40       87.22     11.46 o
   1 -15   1       61.99       63.95      7.57 o
  -8 -14   1        0.53        2.04      2.20 o
  -7 -14   1       20.00       23.86      7.12 o
  -6 -14   1      144.11      133.57     20.18 o
  -5 -14   1       65.33       55.85      7.20 o
  -4 -14   1        0.43        1.27      4.38 o
  -3 -14   1      272.95      295.87     40.83 o
  -2 -14   1      113.29      124.86     31.01 o
  -1 -14   1      315.27      355.89     42.27 o
   0 -14   1        1.20       11.58      5.66 o
   1 -14   1      159.39      156.47     17.28 o
   2 -14   1       48.30       49.88      7.10 o
  -9 -13   1      125.87       93.37     12.15 o
  -8 -13   1       17.08       28.73      5.20 o
  -7 -13   1      105.71       72.53     13.88 o
  -6 -13   1        1.75        3.87      1.32 o
  -5 -13   1      202.92      190.38      8.17 o
  -4 -13   1      940.77      990.40    145.43 o
  -3 -13   1     1220.44     1191.63     44.38 o
  -2 -13   1     1182.08     1238.44     45.98 o
  -1 -13   1        5.02        8.98      5.20 o
   0 -13   1       49.56       39.50      7.31 o
   1 -13   1      123.73      142.90     31.94 o
   2 -13   1       63.35       45.49      6.38 o
   3 -13   1       17.56       17.70      2.63 o
   4 -13   1        0.26        6.81      2.25 o
 -10 -12   1        0.46       -1.66      4.09 o
  -9 -12   1       88.02       97.87     12.32 o
  -8 -12   1       49.27       42.45      7.32 o
  -7 -12   1       11.07        9.90      1.76 o
  -6 -12   1        3.78        6.91      1.75 o
  -5 -12   1       89.97       70.32      6.95 o
  -4 -12   1       55.10       48.19      5.48 o
  -3 -12   1     1244.66     1353.15     41.34 o
  -2 -12   1      604.27      694.66     28.27 o
  -1 -12   1      242.18      281.36     34.21 o
   0 -12   1      630.22      612.91     34.60 o
   1 -12   1      204.31      186.73     15.59 o
   2 -12   1       20.31       19.81      3.43 o
   3 -12   1     1090.95     1251.71     44.52 o
   4 -12   1     1530.43     1791.49     79.25 o
   5 -12   1      372.30      425.48     35.33 o
 -10 -11   1      241.07      223.62     14.05 o
  -9 -11   1       27.47       26.05      3.68 o
  -8 -11   1      237.80      175.17     13.29 o
  -7 -11   1      502.27      475.70     15.93 o
  -6 -11   1     2056.05     2092.61     33.57 o
  -5 -11   1      476.65      478.96     29.36 o
  -4 -11   1     2410.77     2398.34    118.57 o
  -3 -11   1        8.30       19.00      3.61 o
  -2 -11   1      208.01      182.64     20.62 o
  -1 -11   1       36.82       35.03      4.71 o
   0 -11   1      152.79      138.45     10.06 o
   1 -11   1       81.50       79.68      9.03 o
   2 -11   1      249.81      245.82     14.57 o
   3 -11   1      112.99      107.82     11.41 o
   4 -11   1       89.09       78.05     11.00 o
   5 -11   1      372.33      379.25     14.08 o
   6 -11   1      157.06      140.42     18.02 o
 -11 -10   1        0.80        3.74      1.90 o
 -10 -10   1      110.85      101.57     15.91 o
  -9 -10   1        1.98        0.89      0.66 o
  -8 -10   1      625.90      604.54     28.03 o
  -7 -10   1      250.67      230.86     19.52 o
  -6 -10   1      196.60      203.84     22.92 o
  -5 -10   1     1898.93     1866.11     52.27 o
  -4 -10   1      601.61      627.09     16.01 o
  -3 -10   1       65.52       67.90      4.99 o
  -2 -10   1      365.93      341.90     19.69 o
  -1 -10   1     1152.63     1221.83     30.27 o
   0 -10   1      854.31      865.07     13.23 o
   1 -10   1      509.23      521.86     14.23 o
   2 -10   1      447.88      426.79     21.51 o
   3 -10   1      831.95      831.83     14.59 o
   4 -10   1     1051.34     1074.27     33.72 o
   5 -10   1       41.79       45.72      7.79 o
   6 -10   1       29.35       34.04      4.65 o
   7 -10   1        1.37        5.83      2.61 o
 -11  -9   1       10.01       13.59      3.35 o
 -10  -9   1        1.57        9.83      3.05 o
  -9  -9   1      184.13      176.95     21.76 o
  -8  -9   1     1350.17     1292.18     20.13 o
  -7  -9   1     3590.35     3459.72     62.43 o
  -6  -9   1     1709.17     1630.56     18.66 o
  -5  -9   1      641.02      663.27     14.24 o
  -4  -9   1       60.35       63.89      6.36 o
  -3  -9   1      444.35      420.62     11.49 o
  -2  -9   1      429.89      462.38     10.19 o
  -1  -9   1      189.90      205.59     15.51 o
   0  -9   1      226.64      254.34     26.56 o
   1  -9   1       73.16       75.77      4.29 o
   2  -9   1        2.38        5.02      1.37 o
   3  -9   1      318.36      339.81     19.79 o
   4  -9   1      103.68      109.19      9.65 o
   5  -9   1        1.37       11.87     11.56 o
   6  -9   1      111.06      103.85     10.11 o
   7  -9   1        9.06       10.55      7.63 o
 -11  -8   1       17.88       11.26      3.38 o
 -10  -8   1      319.91      294.79     20.33 o
  -9  -8   1      231.53      250.81     32.21 o
  -8  -8   1      938.83      912.89     19.17 o
  -7  -8   1        4.25        6.62      1.45 o
  -6  -8   1       30.34       31.23      4.96 o
  -5  -8   1      137.70      151.51      5.17 o
  -4  -8   1      186.05      176.46      4.99 o
  -3  -8   1        1.42        2.39      5.05 o
  -2  -8   1       83.97      107.55      5.89 o
  -1  -8   1     2076.79     2073.28     26.48 o
   0  -8   1     3999.24     4128.74     51.85 o
   1  -8   1     3437.19     3397.79     33.29 o
   2  -8   1      883.99      874.27     11.78 o
   3  -8   1      104.49      110.58      5.40 o
   4  -8   1      506.61      511.66     12.33 o
   5  -8   1       74.23       95.83      6.73 o
   6  -8   1      462.13      425.58     23.49 o
   7  -8   1        3.07        9.57      4.00 o
   8  -8   1       34.42       31.87      4.34 o
 -12  -7   1        3.24        3.69      1.60 o
 -11  -7   1      568.29      571.79     36.08 o
 -10  -7   1      475.22      584.83     31.56 o
  -9  -7   1     1472.01     1487.85     64.54 o
  -8  -7   1     1384.78     1393.55     46.88 o
  -7  -7   1        4.27        7.52      2.09 o
  -6  -7   1      594.10      551.83     19.96 o
  -5  -7   1       74.91       75.90      5.83 o
  -4  -7   1     1586.75     1598.61     19.40 o
  -3  -7   1      190.58      228.99      7.60 o
  -2  -7   1     2310.20     2351.81     29.56 o
  -1  -7   1      679.44      702.22     11.00 o
   0  -7   1      279.26      291.85      7.16 o
   1  -7   1      164.61      166.97      4.34 o
   2  -7   1       35.64       29.00      2.31 o
   3  -7   1        3.37        7.71      2.02 o
   4  -7   1       88.20       76.99      5.24 o
   5  -7   1       85.74       74.60      4.24 o
   6  -7   1     1684.17     1737.73     28.10 o
   7  -7   1     1567.68     1643.41     42.82 o
   8  -7   1     1273.95     1429.01     49.64 o
   9  -7   1      211.25      177.45     16.71 o
 -12  -6   1      104.56       94.66      9.37 o
 -11  -6   1      132.13      262.71     33.18 o
 -10  -6   1      896.36     1072.08     32.21 o
  -8  -6   1        6.22       11.20      4.78 o
  -7  -6   1        4.87        5.85      2.89 o
  -6  -6   1     2040.88     2061.42     18.81 o
  -5  -6   1      360.55      339.96      6.03 o
  -4  -6   1      145.83      151.00      4.15 o
  -3  -6   1    10421.23    11129.51    130.56 o
  -2  -6   1     3113.06     3097.60     19.53 o
  -1  -6   1       56.21       30.82      4.19 o
   0  -6   1     1113.69     1150.16     16.60 o
   1  -6   1        1.57        3.50      1.17 o
   2  -6   1        6.87        6.20      1.52 o
   3  -6   1      282.28      306.70      5.63 o
   4  -6   1      409.86      375.26      9.18 o
   5  -6   1      405.08      403.12      8.72 o
   6  -6   1      549.56      520.89     15.95 o
   7  -6   1        8.36        8.00      3.80 o
   8  -6   1       50.88       55.11      5.78 o
   9  -6   1       61.74       68.91      6.74 o
 -12  -5   1       32.59       27.28      4.96 o
 -11  -5   1      343.87      372.86     38.55 o
 -10  -5   1      532.60      924.35     23.71 o
  -9  -5   1      270.63      356.05     31.20 o
  -8  -5   1       12.07       19.47      3.17 o
  -7  -5   1      217.18      190.71     11.53 o
  -6  -5   1     1435.05     1470.41     28.59 o
  -5  -5   1      828.69      838.90     24.02 o
  -4  -5   1     2973.83     2825.22     59.98 o
  -3  -5   1      295.07      308.06      7.04 o
  -2  -5   1     4357.86     4230.52     46.80 o
  -1  -5   1       28.60       46.10      3.01 o
   0  -5   1       24.61       16.61      2.67 o
   1  -5   1      221.65      188.94      4.07 o
   2  -5   1      287.93      328.70      9.37 o
   3  -5   1       67.80       68.92      3.33 o
   4  -5   1       56.23       28.33      3.37 o
   5  -5   1      692.75      589.00     12.07 o
   6  -5   1     4727.48     4896.75     65.82 o
   7  -5   1     1130.46     1116.94     17.38 o
   8  -5   1      924.40      892.93     26.33 o
   9  -5   1        9.33       12.84      4.40 o
  10  -5   1       74.53       55.48     12.70 o
 -12  -4   1      251.46      233.40     48.17 o
 -10  -4   1      179.50      398.84     28.72 o
  -9  -4   1      419.53      522.07     21.02 o
  -8  -4   1     1622.49     1669.21     21.25 o
  -7  -4   1     1003.00     1049.87     17.70 o
  -6  -4   1        0.77        1.23      3.62 o
  -5  -4   1     3010.86     2901.06     32.90 o
  -4  -4   1     2704.29     2543.88     32.87 o
  -3  -4   1    20618.80    21130.23    193.12 o
  -2  -4   1     9013.84     9257.45    133.82 o
  -1  -4   1     1062.39      932.70     18.46 o
   0  -4   1      580.93      599.31      6.37 o
   1  -4   1      387.88      312.13      6.89 o
   2  -4   1      153.69       97.73      4.65 o
   3  -4   1       65.50       48.42      2.39 o
   4  -4   1     1800.92     1689.61     18.01 o
   5  -4   1       10.46        7.59      1.99 o
   6  -4   1      135.04      107.13      4.92 o
   7  -4   1       92.82       77.87      4.11 o
   8  -4   1       14.29       17.87      2.60 o
   9  -4   1       44.63       39.10      4.94 o
  10  -4   1        9.59       14.78      2.47 o
 -12  -3   1      231.93      231.51     48.90 o
 -11  -3   1      113.81       96.06     13.02 o
 -10  -3   1      518.47      491.95     53.69 o
  -9  -3   1      240.37      363.13     63.95 o
  -8  -3   1      285.18      559.00     21.65 o
  -7  -3   1     1385.96     1370.03     16.55 o
  -6  -3   1     4465.24     4620.49     58.27 o
  -5  -3   1     3938.82     4036.11     77.29 o
  -4  -3   1     2564.70     2450.16     25.43 o
  -3  -3   1      847.51      914.08     18.02 o
  -2  -3   1     1422.24     1197.42     21.41 o
  -1  -3   1       58.90       22.15      5.38 o
   0  -3   1     4429.09     4509.42     34.57 o
   1  -3   1      581.22      675.25      6.52 o
   2  -3   1     3633.60     3570.04     25.28 o
   3  -3   1     2828.21     2628.67     20.22 o
   4  -3   1     2810.13     2808.08     23.20 o
   5  -3   1      609.65      502.94      6.61 o
   6  -3   1      122.04      105.69      5.84 o
   7  -3   1        9.68        9.90      2.17 o
   8  -3   1      177.56      142.11      7.64 o
   9  -3   1        0.65        9.47      3.29 o
  10  -3   1       99.88       98.73      9.99 o
  11  -3   1      339.85      279.28     36.85 o
 -12  -2   1      128.23      131.40     21.92 o
 -11  -2   1      107.53       95.62     15.91 o
 -10  -2   1       64.47      218.13    115.95 o
  -9  -2   1       26.71       27.11      8.52 o
  -8  -2   1      182.92      158.75      9.00 o
  -7  -2   1      361.23      332.69      8.61 o
  -6  -2   1     2210.43     2303.04     30.24 o
  -5  -2   1     2553.49     2487.08     21.06 o
  -4  -2   1     1696.97     1560.31     18.78 o
  -3  -2   1     1293.43     1373.37     14.86 o
  -2  -2   1     6704.31     6863.49     38.52 o
  -1  -2   1     2254.29     2559.80     27.93 o
   0  -2   1    13465.41    14292.13     59.38 o
   1  -2   1      172.47      125.50      2.83 o
   2  -2   1     5755.47     5693.95     26.67 o
   3  -2   1       74.71       68.06      3.31 o
   4  -2   1     6249.69     6634.75     37.59 o
   5  -2   1     1107.25      982.96     11.46 o
   6  -2   1     1020.36     1012.16     13.36 o
   7  -2   1       61.91       56.70      4.82 o
   8  -2   1      175.19      162.49      8.01 o
   9  -2   1      127.30      107.12      6.64 o
  10  -2   1      456.84      415.32     12.91 o
  11  -2   1      401.83      410.00     19.34 o
 -11  -1   1       29.87       42.26      5.97 o
 -10  -1   1       75.57       84.96     15.63 o
  -9  -1   1       10.46        9.36      1.61 o
  -8  -1   1     1639.48     1634.69     20.53 o
  -7  -1   1     1381.65     1295.17     14.22 o
  -6  -1   1     9050.33     9102.59     80.68 o
  -5  -1   1       49.27       47.29      3.78 o
  -4  -1   1      991.50      863.88     10.76 o
  -3  -1   1       56.52       59.50      2.65 o
  -2  -1   1     2977.54     3107.39     83.82 o
  -1  -1   1      116.65      166.56      8.96 o
   0  -1   1     2700.29     2161.53     52.06 o
   2  -1   1     7026.32     6951.53     46.34 o
   3  -1   1     3711.50     3705.27     26.09 o
   4  -1   1      392.90      423.64      6.36 o
   5  -1   1      274.17      266.61      5.41 o
   6  -1   1      174.40      204.24      9.59 o
   7  -1   1      161.21      168.56      7.13 o
   8  -1   1      200.07      174.43      6.42 o
   9  -1   1      316.62      279.57     12.47 o
  10  -1   1      782.22      795.02     16.67 o
  11  -1   1       43.92       28.35      3.32 o
 -11   0   1        1.59        3.45      4.19 o
 -10   0   1       38.89       26.20      6.07 o
  -9   0   1      196.48      189.17     16.46 o
  -8   0   1        8.15        8.10      2.07 o
  -7   0   1      881.49      863.67     10.60 o
  -6   0   1      617.61      518.89     11.56 o
  -5   0   1        1.64        5.32      1.08 o
  -4   0   1      975.26      943.80     10.63 o
  -3   0   1      346.88      303.02      6.08 o
  -2   0   1     1750.94     1719.69     16.71 o
  -1   0   1     3572.83     3111.43     78.37 o
   1   0   1     4265.04     4809.61     20.51 o
   2   0   1     9590.81    10088.65     40.29 o
   3   0   1      355.23      330.92      7.66 o
   4   0   1      215.80      186.65      4.67 o
   5   0   1       44.48       88.29      4.47 o
   6   0   1      163.39      162.04      7.59 o
   7   0   1      504.80      504.60     11.03 o
   8   0   1       44.99       42.68      4.54 o
   9   0   1      234.69      211.85     14.66 o
  10   0   1     1081.31     1068.82     19.84 o
  11   0   1      612.71      604.73     36.61 o
  12   0   1      114.12      139.63     16.10 o
 -11   1   1      227.83      192.16     18.39 o
 -10   1   1      903.90      915.68     38.89 o
  -9   1   1     1014.89     1050.82     17.29 o
  -8   1   1      801.79      742.96     16.76 o
  -7   1   1        0.96        1.64      1.48 o
  -6   1   1      595.90      542.82      8.42 o
  -5   1   1     1518.40     1583.26     15.61 o
  -4   1   1      815.69      763.37      8.58 o
  -3   1   1      995.25      883.09      7.44 o
  -2   1   1      466.84      443.94      5.72 o
  -1   1   1     3898.95     4221.63     38.40 o
   2   1   1        6.22       63.86      8.56 o
   3   1   1     6450.73     6647.00    156.37 o
   4   1   1       93.79       86.23      2.97 o
   5   1   1       29.47       45.09      1.64 o
   6   1   1     1128.76     1079.70     10.65 o
   7   1   1      233.12      206.34      4.30 o
   8   1   1     1212.85     1173.58     14.53 o
   9   1   1      296.94      288.74     11.40 o
  10   1   1       30.43       28.42      2.72 o
  11   1   1       66.43       78.28      7.45 o
  12   1   1       11.82       19.99      4.20 o
 -11   2   1       22.25       19.93      6.12 o
 -10   2   1        1.27        0.03      2.13 o
  -9   2   1      113.88      115.62      7.33 o
  -8   2   1      208.30      211.77     13.40 o
  -7   2   1       45.16       47.84      4.50 o
  -6   2   1      280.82      293.16      6.29 o
  -5   2   1       90.34       97.20      3.83 o
  -4   2   1    11260.33    11951.84     72.21 o
  -3   2   1     7994.35     8755.35     45.40 o
  -2   2   1    17951.43    18011.54     35.83 o
  -1   2   1      998.12      951.92      9.37 o
   0   2   1      443.68      615.45      6.30 o
   1   2   1        5.46       17.40      2.36 o
   2   2   1    27083.01    26944.98    102.40 o
   3   2   1     6424.11     6211.62    109.64 o
   4   2   1       38.21       37.46      2.52 o
   5   2   1      470.72      440.81      9.34 o
   6   2   1      296.45      343.60      6.56 o
   7   2   1      640.55      622.55     13.65 o
   8   2   1     2485.48     2501.70     33.92 o
   9   2   1      226.42      213.76     13.20 o
  10   2   1       39.90       53.55      6.50 o
  11   2   1      114.26      137.16     17.00 o
  12   2   1      126.40      131.97     12.56 o
 -10   3   1      676.24      659.07     12.06 o
  -9   3   1      178.16      187.73     13.01 o
  -8   3   1       11.14        7.99      2.01 o
  -7   3   1      356.60      310.14      9.65 o
  -6   3   1      192.73      206.71      6.75 o
  -5   3   1        3.10        2.60      1.41 o
  -4   3   1      902.46      953.14     16.04 o
  -3   3   1      154.56      114.61      9.61 o
  -2   3   1      168.94      143.84      5.84 o
  -1   3   1     2914.24     2723.71     21.81 o
   0   3   1      971.96     1100.38     11.06 o
   1   3   1     5079.49     4726.75     30.89 o
   2   3   1     2906.50     2894.54     31.99 o
   3   3   1      229.04      297.99      6.77 o
   4   3   1     1176.00      938.59     13.66 o
   5   3   1     1132.49     1052.93     20.61 o
   6   3   1     5596.41     5674.35     77.31 o
   7   3   1      951.76      853.52     23.41 o
   8   3   1     2204.21     2276.40     29.33 o
   9   3   1      131.88      117.95      8.85 o
  10   3   1        1.15        8.90      2.23 o
  11   3   1      110.21      143.48     45.54 o
  12   3   1      223.29      339.51     79.88 o
 -10   4   1        1.02        4.19      5.15 o
  -9   4   1       17.64        8.80      2.78 o
  -8   4   1       76.16       60.92      5.57 o
  -7   4   1        8.16       11.73      2.14 o
  -6   4   1      357.33      341.97     11.07 o
  -5   4   1      478.84      396.37      7.80 o
  -4   4   1     3335.74     3241.76     30.45 o
  -3   4   1     6527.32     7146.26     44.59 o
  -2   4   1    19251.60    20271.34    137.33 o
  -1   4   1      144.09      150.94      8.29 o
   0   4   1      397.58      256.85      6.41 o
   1   4   1     5054.35     4888.73     20.03 o
   2   4   1    20559.65    20016.33    242.17 o
   3   4   1      104.40       71.75      3.02 o
   4   4   1     1927.13     2125.69     30.86 o
   5   4   1      300.34      271.03      9.38 o
   6   4   1       50.09       62.04      5.09 o
   7   4   1       11.82       16.46      3.30 o
   8   4   1      125.76      155.65     10.43 o
   9   4   1       30.42       30.72      8.11 o
  10   4   1       98.17      106.94     11.79 o
  11   4   1      349.51      339.63     26.77 o
  12   4   1      294.18      302.62     20.42 o
 -10   5   1        1.02        4.90      1.59 o
  -9   5   1        3.82        9.58      3.14 o
  -8   5   1       19.73       22.54      4.33 o
  -7   5   1        5.00        6.97      2.08 o
  -6   5   1      217.83      210.48     10.44 o
  -5   5   1      239.90      257.41      9.14 o
  -4   5   1      182.38      167.04      6.82 o
  -3   5   1     1173.13     1092.05     12.57 o
  -2   5   1     1336.62     1426.07     13.05 o
  -1   5   1      135.97      172.25     13.34 o
   0   5   1     2573.83     2700.07     22.22 o
   1   5   1     1972.78     2091.21     20.33 o
   2   5   1     8177.22     7917.62     76.51 o
   3   5   1     5005.32     4990.86     88.13 o
   4   5   1    11438.08    11249.87     86.64 o
   5   5   1     4795.96     4932.30     68.69 o
   6   5   1      301.60      285.53      7.59 o
   7   5   1      487.09      503.75     10.31 o
   8   5   1      736.65      783.54     20.70 o
   9   5   1       33.34       38.91      4.44 o
  10   5   1        6.73        7.95      3.11 o
  11   5   1      140.93      367.49     26.18 o
  12   5   1       13.51      390.08     36.42 o
  -9   6   1        0.34       -0.65      1.75 o
  -8   6   1       29.55       30.11      5.66 o
  -7   6   1      224.60      224.52     17.47 o
  -6   6   1      892.09     1020.62     22.33 o
  -5   6   1     1085.99     1094.62     12.68 o
  -4   6   1     2331.58     2356.57     25.46 o
  -3   6   1      489.95      482.02      7.74 o
  -2   6   1      438.10      463.26      8.80 o
  -1   6   1       21.40       66.24      3.66 o
   0   6   1     1318.92     1469.20     14.96 o
   1   6   1        3.46        1.70      2.54 o
   2   6   1     2969.12     2705.23     24.33 o
   3   6   1     2736.18     2768.64     35.33 o
   4   6   1       44.31       44.07      2.79 o
   5   6   1      115.21       83.33     10.55 o
   6   6   1        0.56        0.96      0.50 o
   7   6   1      539.05      544.00     10.59 o
   8   6   1        1.10        3.03      3.54 o
   9   6   1       20.03       11.40      2.12 o
  10   6   1      761.54      974.75     46.15 o
  11   6   1      508.48      539.39     21.02 o
  12   6   1      925.98      992.38     33.71 o
  -9   7   1        9.89       11.93      3.30 o
  -8   7   1      329.11      296.40     27.55 o
  -7   7   1       62.54       65.67      8.82 o
  -6   7   1      430.22      433.54     26.49 o
  -5   7   1       79.94       69.21      5.81 o
  -4   7   1      225.60      207.92      7.99 o
  -3   7   1      588.82      587.55      9.03 o
  -2   7   1      494.65      445.88      7.04 o
  -1   7   1     1254.11     1255.22     22.64 o
   0   7   1     2270.41     2222.95     25.43 o
   1   7   1     2403.44     2270.80     25.26 o
   2   7   1     8856.45     8995.31     71.21 o
   3   7   1       68.87       38.34      2.91 o
   4   7   1     5323.70     5634.81     61.85 o
   5   7   1     2019.27     2254.10     41.07 o
   6   7   1      202.60      182.06      4.75 o
   7   7   1      227.11      256.01      9.58 o
   8   7   1      123.98      112.53      6.99 o
   9   7   1       52.28       63.04      7.02 o
  10   7   1      575.34      569.41     30.07 o
  12   7   1       99.47       87.10      9.52 o
  -8   8   1      325.80      307.66     40.36 o
  -7   8   1      493.15      469.47     37.38 o
  -6   8   1      362.77      411.34     27.78 o
  -5   8   1       12.78        8.87      3.26 o
  -4   8   1      188.12      208.35      7.09 o
  -3   8   1     1200.64     1260.23     19.93 o
  -2   8   1      414.76      357.05      8.39 o
  -1   8   1      140.97      117.58      7.99 o
   0   8   1     1882.53     1993.50     23.54 o
   1   8   1      107.67      127.64      8.39 o
   2   8   1      699.62      686.99     10.50 o
   3   8   1      133.45      121.33      7.92 o
   4   8   1       26.59       23.16      2.40 o
   5   8   1      239.03      236.01      6.79 o
   6   8   1       68.98       70.98      3.36 o
   7   8   1       24.40       25.87      3.38 o
   8   8   1      912.94      933.09     25.07 o
   9   8   1       20.47       16.11      4.56 o
  10   8   1     1917.48     1951.65     48.69 o
  11   8   1      219.64      222.11     19.59 o
  12   8   1       37.17       29.71      5.93 o
  -7   9   1        2.85        6.42      3.77 o
  -6   9   1       84.46       77.76     13.02 o
  -5   9   1      134.95      123.72      8.54 o
  -4   9   1      236.90      218.75     18.06 o
  -3   9   1       38.13       42.34      3.91 o
  -2   9   1      388.77      367.66     13.08 o
  -1   9   1     1058.51     1099.57     25.29 o
   0   9   1     4033.10     4211.22     52.14 o
   1   9   1     3164.00     3077.51     27.78 o
   2   9   1     2229.58     2182.83     29.84 o
   3   9   1      108.01      105.57      7.15 o
   4   9   1      438.34      386.60      8.71 o
   5   9   1       46.57       28.92      2.16 o
   6   9   1     2845.04     2986.87    121.75 o
   7   9   1        0.91        2.72      1.53 o
   8   9   1     1480.97     1430.61     28.10 o
   9   9   1       48.36       54.42      6.66 o
  10   9   1      131.80      123.10     17.86 o
  11   9   1        0.29        5.13      2.54 o
  12   9   1        2.51        7.07      3.34 o
  -7  10   1        1.64        6.93      3.40 o
  -6  10   1       64.72       54.84      7.45 o
  -5  10   1       10.17       12.16      4.25 o
  -4  10   1      244.87      267.29     20.71 o
  -3  10   1        1.50        4.17      3.12 o
  -2  10   1      619.22      578.99     15.38 o
  -1  10   1      614.91      528.00     22.50 o
   0  10   1      282.75      277.35     15.39 o
   1  10   1       66.02       55.76      4.72 o
   2  10   1       23.52       24.89      5.14 o
   3  10   1       42.16       32.22      3.34 o
   4  10   1      202.55      201.70     12.07 o
   5  10   1      313.73      291.26      8.78 o
   6  10   1      587.08      548.24     11.53 o
   7  10   1     1858.59     1864.87     46.02 o
   8  10   1     1298.17     1347.29     21.98 o
   9  10   1      343.38      303.45     23.14 o
  10  10   1        1.83        2.79      2.26 o
  11  10   1       57.25       62.11     10.91 o
  12  10   1       14.00       14.47      4.86 o
  -6  11   1       52.46       59.71      6.08 o
  -5  11   1        1.43        9.37      3.53 o
  -4  11   1       61.07       78.19      8.94 o
  -3  11   1       93.46       87.05      9.32 o
  -2  11   1      572.08      553.04     21.36 o
  -1  11   1       32.66       34.22      6.63 o
   0  11   1      371.48      365.73     69.95 o
   1  11   1      181.50      167.72      7.56 o
   2  11   1      382.51      375.18     22.45 o
   3  11   1       59.81       47.91      3.88 o
   4  11   1      885.81      903.17     13.22 o
   5  11   1      633.99      617.02     11.40 o
   6  11   1     2502.29     2669.25     41.77 o
   7  11   1      184.01      181.01     10.77 o
   8  11   1       23.04       19.34      2.13 o
   9  11   1       75.68       72.38      6.39 o
  10  11   1      109.83       86.27      8.98 o
  11  11   1       17.52       16.96      6.06 o
  -5  12   1      179.20      155.11     18.57 o
  -4  12   1      924.38      976.35     50.62 o
  -3  12   1      259.15      258.97     24.87 o
  -2  12   1      487.95      556.67     36.18 o
  -1  12   1        4.54       11.72      4.03 o
   0  12   1      133.35      144.40     14.06 o
   1  12   1        7.29        5.41      7.38 o
   2  12   1        3.89       12.25      7.05 o
   3  12   1       29.52       26.70      4.44 o
   4  12   1      220.55      211.56     14.83 o
   5  12   1      617.50      616.45     14.21 o
   6  12   1     3262.02     3242.96    180.10 o
   7  12   1      133.70      117.88      6.39 o
   8  12   1      645.70      627.78     13.33 o
   9  12   1        2.02        2.88      0.95 o
  10  12   1       61.45       55.62     12.41 o
  11  12   1      129.65      144.90     17.04 o
  -4  13   1       42.39       46.63      8.54 o
  -3  13   1      200.93      224.47     24.48 o
  -2  13   1      437.29      477.85     24.11 o
  -1  13   1       15.88        7.80      5.51 o
   0  13   1      276.18      283.37     21.61 o
   1  13   1      488.85      547.75     59.87 o
   2  13   1      774.34      742.25     38.91 o
   3  13   1      363.13      350.06     25.90 o
   4  13   1     2258.48     2399.66     61.72 o
   5  13   1       61.41       57.15      9.26 o
   6  13   1      308.36      322.61     14.80 o
   7  13   1        0.50        2.86      0.99 o
   8  13   1       27.62       18.03      3.29 o
   9  13   1       13.54        6.64      2.46 o
  10  13   1        3.78        6.22      4.15 o
  -3  14   1       59.98       55.73     12.77 o
  -2  14   1       10.11       17.47      6.92 o
  -1  14   1       24.13       16.51      7.43 o
   0  14   1        7.77       12.11      4.93 o
   1  14   1        9.17        2.37      5.06 o
   2  14   1       72.13       74.61      9.83 o
   3  14   1       68.31       76.92     11.21 o
   4  14   1      775.97      796.22     32.10 o
   5  14   1      259.02      246.59     22.01 o
   6  14   1      243.26      253.38     19.79 o
   7  14   1      217.99      204.15      9.91 o
   8  14   1       63.47       46.62      4.36 o
   9  14   1       75.82       51.03     12.17 o
  -1  15   1       35.20       41.10      8.28 o
   0  15   1      342.57      375.46     40.62 o
   1  15   1       17.68       17.74      5.48 o
   2  15   1      956.24     1050.61     53.76 o
   3  15   1      624.67      636.62     43.76 o
   4  15   1      708.99      812.64     42.16 o
   5  15   1       61.33       60.51      5.92 o
   6  15   1       62.66       60.08      6.95 o
   7  15   1        6.21        4.88      2.03 o
   8  15   1        1.20        2.71      1.83 o
   1  16   1       11.73       21.53      8.02 o
   2  16   1       93.64      103.44     13.08 o
   3  16   1       21.06       16.36      7.19 o
   4  16   1        4.43        5.01      5.00 o
   5  16   1        2.43       14.57      4.29 o
   6  16   1      162.73      135.18     19.89 o
   7  16   1       20.01       10.19      4.67 o
  -6 -15   2       71.44       78.00     14.57 o
  -5 -15   2       11.91        9.06      2.98 o
  -4 -15   2       29.65       20.37      5.74 o
  -3 -15   2      198.97      174.16     20.78 o
  -2 -15   2      255.50      263.13     31.72 o
  -1 -15   2        2.03        3.75      2.72 o
   0 -15   2        8.52       -2.12      5.29 o
  -8 -14   2        3.03        2.27      3.28 o
  -7 -14   2       79.89       75.98      7.34 o
  -6 -14   2        0.15        2.18      2.57 o
  -5 -14   2        4.45        5.48      2.09 o
  -4 -14   2        2.47        3.25      4.19 o
  -3 -14   2      716.64      755.17     98.71 o
  -2 -14   2      552.02      560.79     39.28 o
  -1 -14   2      634.36      690.31     36.80 o
   0 -14   2       82.52       82.91     13.69 o
   1 -14   2      109.12      117.26     18.13 o
   2 -14   2      117.97      103.63     13.24 o
  -9 -13   2      360.23      277.07     57.57 o
  -8 -13   2        0.83        9.88      2.97 o
  -7 -13   2       68.96       80.88     12.36 o
  -6 -13   2       94.61       82.52     11.93 o
  -5 -13   2       11.60        9.80      2.73 o
  -4 -13   2      199.42      144.68     17.98 o
  -3 -13   2       43.43       45.29     10.92 o
  -2 -13   2      204.88      167.82     38.79 o
  -1 -13   2       53.65       36.64      4.97 o
   0 -13   2       19.30       17.32      5.60 o
   1 -13   2       81.30       83.17     11.52 o
   2 -13   2      104.52      102.14     16.44 o
   3 -13   2      177.80      183.56     21.20 o
   4 -13   2       85.44       76.55      7.83 o
  -9 -12   2        4.54        4.75      4.47 o
  -8 -12   2       20.92       24.86      3.53 o
  -7 -12   2       33.21       29.68      6.31 o
  -6 -12   2       12.54       12.55      2.77 o
  -5 -12   2     1030.56     1047.27     26.72 o
  -4 -12   2       16.06       13.49      2.92 o
  -3 -12   2     3202.48     3516.60     88.75 o
  -2 -12   2      122.58      117.17     20.91 o
  -1 -12   2     1080.70     1158.54     23.26 o
   0 -12   2      411.38      385.91     24.21 o
   1 -12   2        4.45        0.03      5.33 o
   2 -12   2       28.08       38.55      9.14 o
   3 -12   2      203.68      212.17     19.52 o
   4 -12   2      143.82      129.58     13.17 o
   5 -12   2        6.73        7.12      3.48 o
 -10 -11   2       20.40        7.26      4.25 o
  -9 -11   2        1.70        7.96      5.34 o
  -8 -11   2       11.13        2.67      1.29 o
  -7 -11   2      456.75      428.79     24.14 o
  -6 -11   2      666.15      658.42     19.78 o
  -5 -11   2      675.51      659.30     14.99 o
  -4 -11   2       29.91       21.24      4.17 o
  -3 -11   2        0.19        1.89      1.79 o
  -2 -11   2       31.22       32.29      4.29 o
  -1 -11   2       51.16       45.55      6.11 o
   0 -11   2        4.06        5.09      2.71 o
   1 -11   2      104.35       96.68     12.50 o
   2 -11   2        9.15        9.02      2.04 o
   3 -11   2     1459.29     1460.99     30.87 o
   4 -11   2      281.60      272.65     21.13 o
   5 -11   2      638.85      638.88     36.44 o
   6 -11   2       98.81      102.78     10.94 o
 -10 -10   2       13.08       10.46      7.38 o
  -9 -10   2       74.02       56.15      6.04 o
  -8 -10   2       26.06       22.77      4.61 o
  -7 -10   2      642.49      652.73     22.62 o
  -6 -10   2      451.51      428.51     10.76 o
  -5 -10   2     1790.86     1834.84     28.94 o
  -4 -10   2      171.23      159.08      9.78 o
  -3 -10   2        2.52        8.66      2.43 o
  -2 -10   2      456.84      480.13     11.07 o
  -1 -10   2        1.36        1.33      2.58 o
   0 -10   2      438.05      438.94     12.73 o
   1 -10   2      561.37      493.33     15.64 o
   2 -10   2       91.87       84.16      5.38 o
   3 -10   2      276.36      264.71     13.11 o
   4 -10   2      350.21      361.88     18.19 o
   5 -10   2       33.08       31.94      5.93 o
   6 -10   2        1.78        5.16      2.61 o
   7 -10   2       14.36       18.35      4.84 o
 -11  -9   2       63.47       47.57      7.01 o
 -10  -9   2        0.79        2.56      1.99 o
  -9  -9   2      390.55      419.11     13.01 o
  -8  -9   2     1046.45     1076.96     35.86 o
  -7  -9   2      854.73      787.07     18.23 o
  -6  -9   2      937.88      860.50     25.72 o
  -5  -9   2      409.78      398.62     14.40 o
  -4  -9   2      125.77      124.91      9.60 o
  -3  -9   2     1443.05     1501.65     20.53 o
  -2  -9   2      388.73      364.60     10.48 o
  -1  -9   2     1633.82     1737.20     19.43 o
   0  -9   2       99.81      101.50      6.64 o
   1  -9   2      520.63      510.11     10.72 o
   2  -9   2      461.72      454.77      9.63 o
   3  -9   2     1433.12     1501.68     28.15 o
   4  -9   2      467.53      438.65     12.31 o
   5  -9   2        7.93       11.64      3.34 o
   6  -9   2       58.20       50.74      7.56 o
   7  -9   2       34.66       31.85      3.74 o
 -11  -8   2       16.89       12.32      3.49 o
 -10  -8   2       12.98        8.93      2.31 o
  -9  -8   2      347.00      329.13     27.58 o
  -8  -8   2      510.72      502.49     24.12 o
  -7  -8   2     1183.60     1178.99     24.42 o
  -6  -8   2        8.27        9.85      3.64 o
  -5  -8   2     1641.53     1728.96     21.28 o
  -4  -8   2       82.81       54.24      6.07 o
  -3  -8   2      684.73      747.12     15.58 o
  -2  -8   2      433.04      434.13      8.89 o
  -1  -8   2       11.08       10.06      1.74 o
   0  -8   2      333.96      276.12      8.25 o
   1  -8   2     2276.58     2258.32     22.96 o
   2  -8   2     1128.56     1104.96     12.88 o
   3  -8   2      552.20      542.32      9.23 o
   4  -8   2      224.98      227.92     12.60 o
   5  -8   2       24.71       23.68      4.25 o
   6  -8   2      233.88      222.37     13.87 o
   7  -8   2      426.84      431.50     24.56 o
   8  -8   2       18.50       11.38      4.49 o
 -11  -7   2      527.22      536.31     32.80 o
 -10  -7   2      937.93      910.84     17.24 o
  -9  -7   2     1956.13     2025.17     64.55 o
  -8  -7   2      216.07      203.14     11.39 o
  -7  -7   2      206.29      222.19     12.60 o
  -6  -7   2      223.74      171.63      7.01 o
  -5  -7   2       30.53       36.39      5.07 o
  -4  -7   2      159.62      148.27      4.28 o
  -3  -7   2        0.67       -0.93      2.23 o
  -2  -7   2      243.85      234.84      9.15 o
  -1  -7   2     1046.89      984.54     15.42 o
   0  -7   2     1062.45     1061.58     12.59 o
   1  -7   2     1813.66     1918.67     23.92 o
   2  -7   2      282.10      285.44      7.83 o
   3  -7   2       47.98       38.77      3.30 o
   4  -7   2      405.65      405.53     10.26 o
   5  -7   2        6.79        9.34      1.91 o
   6  -7   2      642.91      643.30     19.49 o
   7  -7   2      451.03      487.02     19.59 o
   8  -7   2     1235.37     1359.16     48.44 o
   9  -7   2      102.03       82.26      8.33 o
 -11  -6   2       37.26       23.17      6.12 o
  -9  -6   2     1016.89     1440.82    234.39 o
  -8  -6   2       11.88       17.20      5.17 o
  -7  -6   2      867.28      845.16     16.90 o
  -6  -6   2       28.40       26.15      3.18 o
  -5  -6   2     1225.69     1224.32     34.23 o
  -4  -6   2        9.82        5.91      1.17 o
  -3  -6   2    10094.65    10786.77    190.47 o
  -2  -6   2     1197.57     1133.93     19.92 o
  -1  -6   2     2734.65     2563.80     28.26 o
   0  -6   2      893.77      760.89     10.14 o
   1  -6   2      172.39      148.20      4.42 o
   2  -6   2      475.21      501.77      9.39 o
   3  -6   2       47.44       37.16      2.89 o
   4  -6   2        7.31        9.42      2.07 o
   5  -6   2      129.56      120.59      6.36 o
   6  -6   2       12.02        8.83      1.57 o
   7  -6   2      230.66      217.29     11.07 o
   8  -6   2      244.66      234.10     22.11 o
   9  -6   2      563.67      607.65     11.67 o
 -11  -5   2      897.08      898.98     28.75 o
 -10  -5   2      549.27      535.71     13.76 o
  -9  -5   2      704.12     1081.63     26.24 o
  -8  -5   2       73.07       74.17      7.46 o
  -7  -5   2       52.18       47.25      2.66 o
  -6  -5   2       97.54      111.83      4.61 o
  -5  -5   2       96.52      103.32      8.64 o
  -4  -5   2      948.67     1054.72     17.13 o
  -3  -5   2      594.83      587.04     15.75 o
  -2  -5   2       32.89       59.49      5.72 o
  -1  -5   2       22.87       11.62      1.99 o
   0  -5   2      734.01      667.97      8.98 o
   1  -5   2       32.58       39.37      1.89 o
   2  -5   2       36.87       42.37      2.64 o
   3  -5   2        6.92        6.69      1.43 o
   4  -5   2      402.42      350.67      7.60 o
   5  -5   2      484.52      469.20     22.69 o
   6  -5   2     1227.26     1299.10     14.63 o
   7  -5   2      437.24      424.12     10.40 o
   8  -5   2      789.99      797.85     23.65 o
   9  -5   2       38.40       35.25      5.90 o
  10  -5   2       21.41       16.96      3.66 o
 -10  -4   2       15.00      196.61     20.37 o
  -9  -4   2      236.34      519.89     31.13 o
  -8  -4   2      646.01      658.73     16.56 o
  -7  -4   2      834.18      824.30     16.96 o
  -6  -4   2       76.73       92.75      3.61 o
  -5  -4   2     5066.33     5116.42     48.73 o
  -4  -4   2     3429.90     3403.53     33.64 o
  -3  -4   2     9307.79     9318.84    259.63 o
  -2  -4   2     2559.18     2725.30     31.21 o
  -1  -4   2     1687.63     1644.48      9.86 o
   0  -4   2      835.97      855.87      7.87 o
   1  -4   2        1.98        3.69      0.78 o
   2  -4   2       80.35       93.69      3.06 o
   3  -4   2        0.11        4.36      1.14 o
   4  -4   2       82.43       82.76      4.37 o
   5  -4   2      423.29      414.41      6.59 o
   6  -4   2       14.50        8.28      2.15 o
   7  -4   2      447.07      441.68      8.91 o
   8  -4   2      149.98      124.05      7.01 o
   9  -4   2        5.65        9.91      2.13 o
  10  -4   2        1.13        3.58      2.70 o
 -11  -3   2      172.73      162.23     18.22 o
 -10  -3   2       31.05       23.79      7.23 o
  -9  -3   2        9.31       80.87     21.89 o
  -8  -3   2       65.19       76.37     16.50 o
  -7  -3   2       28.17       34.01      3.63 o
  -6  -3   2     1192.18     1135.92     21.97 o
  -5  -3   2       59.05       58.59      2.79 o
  -4  -3   2      922.26      896.95     20.48 o
  -3  -3   2     3643.92     3675.24     46.51 o
  -2  -3   2      219.72      261.68     10.48 o
  -1  -3   2     5674.09     5443.99     49.79 o
   0  -3   2     7274.62     7211.65     18.74 o
   1  -3   2       42.64       44.68      3.85 o
   2  -3   2        3.09        7.48      2.76 o
   3  -3   2       27.86        6.43      0.93 o
   4  -3   2     3391.40     3035.58     24.68 o
   5  -3   2     3797.49     3888.71     35.85 o
   6  -3   2      829.10      764.30     10.41 o
   7  -3   2        1.64        8.77      2.05 o
   8  -3   2       57.61       54.06      4.09 o
   9  -3   2       22.45       28.35      4.86 o
  10  -3   2       98.65       70.71     10.44 o
  11  -3   2        3.07        6.98      2.92 o
 -11  -2   2      141.51      128.16     19.94 o
 -10  -2   2       21.46        7.37      4.74 o
  -9  -2   2      236.04      216.82     14.21 o
  -8  -2   2       51.44       54.54      3.25 o
  -7  -2   2     3773.15     3840.91     36.57 o
  -6  -2   2      824.78      775.03      8.92 o
  -5  -2   2     6030.86     6168.66     59.53 o
  -4  -2   2       57.04       34.42      2.07 o
  -3  -2   2     5072.75     5131.38     15.71 o
  -2  -2   2     2897.66     3132.39     39.68 o
  -1  -2   2      509.48      494.73     19.84 o
   0  -2   2      833.07      801.66      7.85 o
   1  -2   2    24593.01    25321.65    126.16 o
   2  -2   2     2049.75     1810.88     12.28 o
   3  -2   2        1.28        3.66      1.29 o
   4  -2   2     1616.52     1571.84     14.01 o
   5  -2   2     2374.90     2623.12     23.75 o
   6  -2   2      405.43      408.86      7.16 o
   7  -2   2       67.44       67.08      3.95 o
   8  -2   2       46.40       34.44      3.38 o
   9  -2   2       76.39       64.58      5.22 o
  10  -2   2      456.85      459.77     11.64 o
  11  -2   2      836.73      897.43     27.91 o
 -11  -1   2        1.92        7.67      4.92 o
 -10  -1   2       18.29       10.33      5.03 o
  -9  -1   2      189.67      177.73      9.06 o
  -8  -1   2      443.42      471.73     11.03 o
  -7  -1   2      204.98      220.29     15.52 o
  -6  -1   2      619.66      616.38     22.33 o
  -5  -1   2       29.31       26.48      2.76 o
  -4  -1   2      321.26      292.60      6.33 o
  -3  -1   2      342.77      309.72      7.32 o
  -2  -1   2     1978.17     1810.49     17.14 o
  -1  -1   2    19306.63    18520.96    173.77 o
   0  -1   2      588.90      637.92      8.79 o
   1  -1   2     6420.87     7049.46     24.31 o
   2  -1   2     3209.22     3304.20     25.54 o
   3  -1   2    20491.55    21330.20    187.93 o
   4  -1   2      402.08      420.10     12.14 o
   5  -1   2      261.87      250.64      4.81 o
   6  -1   2       66.90       44.40      2.69 o
   7  -1   2       30.46       43.62      2.54 o
   8  -1   2      438.08      407.01      8.49 o
   9  -1   2      127.21      102.46      7.09 o
  10  -1   2       39.18       22.89      3.63 o
  11  -1   2       22.81       12.33      2.44 o
 -11   0   2       30.72       34.81      6.98 o
 -10   0   2        2.11        7.13      5.16 o
  -9   0   2      550.83      567.09     22.11 o
  -8   0   2      601.38      613.79     50.80 o
  -7   0   2     3504.21     3528.38     42.26 o
  -6   0   2     1478.11     1490.82     27.74 o
  -5   0   2     1320.80     1349.58     16.57 o
  -4   0   2     1123.74     1290.00     14.00 o
  -3   0   2     4337.74     4129.40     32.44 o
  -2   0   2       86.05       78.55     11.16 o
  -1   0   2      767.01      610.10      9.14 o
   0   0   2      604.37      773.96      8.57 o
   1   0   2       92.57      102.05      9.06 o
   2   0   2       20.46       63.38      4.36 o
   4   0   2      647.01      659.47      6.49 o
   5   0   2       46.11       33.01      2.40 o
   6   0   2      392.98      444.74      6.68 o
   7   0   2      847.85      710.74      9.18 o
   8   0   2       91.58       82.63      3.88 o
   9   0   2     1088.58     1015.53     15.93 o
  10   0   2     1542.34     1563.45     27.53 o
  11   0   2      600.28      614.15     27.06 o
  12   0   2      389.27      363.22     35.18 o
 -11   1   2      104.19      116.22     15.68 o
 -10   1   2      430.82      494.65     35.36 o
  -9   1   2      412.71      392.26     26.03 o
  -8   1   2       70.68       84.03     12.20 o
  -7   1   2       22.25       24.22      2.87 o
  -6   1   2     1094.45     1092.01     15.37 o
  -5   1   2      185.39      170.89      4.79 o
  -4   1   2       56.97       53.26      2.66 o
  -3   1   2     1447.21     1359.90     28.27 o
  -2   1   2      126.57      110.60      5.26 o
  -1   1   2     4722.35     4696.64     41.49 o
   0   1   2     1054.89      978.74     13.20 o
   1   1   2     6319.96     8855.75     37.75 o
   2   1   2    24835.74    35571.89    356.22 o
   4   1   2      965.73     1025.30     14.42 o
   5   1   2       82.42      109.15      4.30 o
   6   1   2       96.37       86.83      3.92 o
   7   1   2      219.74      175.61      5.22 o
   8   1   2     1350.82     1254.22     17.66 o
   9   1   2      132.04      118.58      5.97 o
  10   1   2      164.25      144.64      8.46 o
  11   1   2      119.70      106.00     13.05 o
  12   1   2       48.17       49.28      6.85 o
 -11   2   2      221.64      187.93     37.46 o
 -10   2   2      383.97      332.93     17.25 o
  -9   2   2      968.21      938.74     21.73 o
  -8   2   2       27.22       36.22      3.91 o
  -7   2   2      281.38      221.60      7.84 o
  -6   2   2       19.27       17.79      2.00 o
  -5   2   2       82.64       77.50      3.42 o
  -4   2   2     4202.93     4494.39     39.07 o
  -3   2   2     1616.77     1737.51     14.93 o
  -2   2   2     5755.44     5731.47     28.10 o
  -1   2   2       26.95       34.29      4.56 o
   0   2   2    19658.51    18655.29     46.75 o
   1   2   2     2488.19     2834.04     17.88 o
   2   2   2      108.31       98.30      3.03 o
   3   2   2     2109.18     2099.80     31.56 o
   4   2   2     1953.17     1923.32     16.89 o
   5   2   2      175.11      141.69      6.30 o
   6   2   2        2.11        2.87      1.00 o
   7   2   2     3069.84     3051.00     23.97 o
   8   2   2     4323.55     4523.90     46.43 o
   9   2   2      768.72      728.37     16.18 o
  10   2   2      347.63      328.33     20.19 o
  11   2   2       49.35       39.04     11.98 o
  12   2   2       45.07       35.20      3.82 o
 -10   3   2      238.76      252.24     12.66 o
  -9   3   2      303.85      247.27     14.65 o
  -8   3   2      112.12      107.35      7.99 o
  -7   3   2      225.76      220.91     15.66 o
  -6   3   2        0.08        3.23      1.77 o
  -5   3   2      133.67      138.27      7.73 o
  -4   3   2       25.89       33.57      3.09 o
  -3   3   2     3138.81     3153.79     20.97 o
  -2   3   2     8094.84     8544.48     35.27 o
  -1   3   2     5090.18     5178.13     35.29 o
   0   3   2        3.26       12.78      2.19 o
   1   3   2      407.06      327.86      6.96 o
   2   3   2      289.25      363.27     32.67 o
   3   3   2       52.40       49.76      3.31 o
   4   3   2      431.02      503.88      6.34 o
   5   3   2       94.80       56.04      4.02 o
   6   3   2     2106.79     2119.44     34.33 o
   7   3   2      467.65      465.67     10.87 o
   8   3   2      860.08      871.49     18.53 o
   9   3   2      152.69      157.41     14.96 o
  10   3   2       18.81       16.56      3.83 o
  11   3   2       36.93       37.35      6.00 o
  12   3   2       26.68       31.27     14.49 o
 -10   4   2      222.63      186.52     16.78 o
  -9   4   2      363.65      317.01     10.60 o
  -8   4   2        5.54        1.72      3.69 o
  -7   4   2      238.22      172.85     12.13 o
  -6   4   2       83.30       99.64      5.28 o
  -5   4   2      294.63      268.25      8.80 o
  -4   4   2     5483.92     5691.93     51.69 o
  -3   4   2     3715.32     3799.10     33.47 o
  -2   4   2     6184.22     6342.88     44.11 o
  -1   4   2       83.25      110.76      4.94 o
   0   4   2      766.59      669.18     20.83 o
   1   4   2       33.27       34.02      2.78 o
   2   4   2     2873.87     2878.31     26.19 o
   3   4   2       13.06        5.40      0.99 o
   4   4   2       13.22        9.86      1.17 o
   5   4   2      144.77      109.44     10.11 o
   6   4   2      748.30      634.42      9.72 o
   7   4   2      145.67      129.64      5.18 o
   8   4   2      396.10      380.52     20.19 o
   9   4   2       21.80       31.01      4.33 o
  10   4   2       96.59       87.99      7.77 o
  11   4   2       87.89       84.39      7.98 o
  12   4   2      865.91      985.41     36.92 o
  -9   5   2      219.31      204.46     11.81 o
  -8   5   2      106.17       93.64      8.59 o
  -7   5   2       61.40       37.85      3.56 o
  -6   5   2      188.93      197.64      9.56 o
  -5   5   2     1510.82     1405.91     17.99 o
  -4   5   2       61.27       39.76      3.09 o
  -3   5   2     5316.20     5415.09     46.92 o
  -2   5   2     3389.99     3558.39     26.62 o
  -1   5   2     3984.03     3880.40     28.10 o
   0   5   2     4840.43     5209.60     28.20 o
   1   5   2      831.39      816.30     14.47 o
   2   5   2      117.25       90.49      6.10 o
   4   5   2     4784.67     4889.84     38.77 o
   5   5   2     2193.92     2086.44     22.49 o
   6   5   2       77.76       58.05      5.33 o
   7   5   2       42.58       46.13      6.65 o
   8   5   2       30.31       27.40      4.98 o
   9   5   2      107.31       92.31      9.65 o
  10   5   2       39.34       41.83      5.51 o
  11   5   2        1.40      223.91     63.24 o
  12   5   2      361.59      769.56     24.14 o
  -9   6   2       58.04       40.51      5.10 o
  -8   6   2        3.66        4.92      2.95 o
  -7   6   2      784.70      845.19     31.33 o
  -6   6   2      284.79      367.62     32.17 o
  -5   6   2     1450.07     1493.36     22.05 o
  -4   6   2     2956.63     2918.20     22.79 o
  -3   6   2      182.55      125.52      5.04 o
  -2   6   2        2.54       11.46      2.22 o
  -1   6   2       84.30      120.56      6.84 o
   0   6   2      198.98      164.76      7.05 o
   1   6   2       34.79       25.01      1.86 o
   2   6   2       39.29       45.95      3.01 o
   3   6   2        3.09       27.55      2.75 o
   4   6   2       48.08       70.32      2.99 o
   5   6   2     3211.07     3342.68     37.33 o
   6   6   2      539.14      504.29     20.25 o
   7   6   2      574.34      568.98     11.27 o
   8   6   2      773.41      729.67     19.01 o
   9   6   2      459.67      424.17     32.84 o
  10   6   2     1707.50     1565.39    209.04 o
  11   6   2      562.56     1030.23     84.55 o
  12   6   2      838.07     1069.61     33.13 o
  -8   7   2       77.09       69.54      8.48 o
  -7   7   2       46.13       43.56      6.93 o
  -6   7   2        0.39       10.86      5.62 o
  -5   7   2      353.19      365.40     18.91 o
  -4   7   2       14.50       13.30      2.04 o
  -3   7   2      188.15      180.81     10.39 o
  -2   7   2      286.58      276.05     13.14 o
  -1   7   2     2375.67     2374.57     26.07 o
   0   7   2     1319.42     1325.57     16.41 o
   1   7   2     3699.39     3602.22     24.00 o
   2   7   2     2371.37     2335.09     26.49 o
   3   7   2     6938.37     7209.48     77.64 o
   4   7   2     3907.80     3965.20     38.22 o
   5   7   2       25.09       22.95      5.04 o
   6   7   2        4.59        8.17      1.61 o
   7   7   2       87.47       66.16     10.91 o
   8   7   2      152.69      157.67      8.12 o
   9   7   2      200.23      216.85     12.11 o
  10   7   2        0.98        7.44      2.20 o
  11   7   2     1155.64      666.99     27.27 o
  12   7   2      374.56      351.80     24.73 o
  -8   8   2     1035.86     1160.57     49.00 o
  -7   8   2      902.43      927.29     33.68 o
  -6   8   2      637.34      708.09     20.00 o
  -5   8   2        3.95        0.75      3.29 o
  -4   8   2       11.38       17.14      3.12 o
  -3   8   2       60.09       57.86      3.73 o
  -2   8   2     1291.76     1330.92     13.87 o
  -1   8   2      298.66      262.64      6.53 o
   0   8   2      639.30      651.39     14.98 o
   1   8   2     1099.05     1117.57     12.21 o
   2   8   2      384.87      379.48      7.03 o
   3   8   2     4265.37     4384.32     49.43 o
   4   8   2       67.11       68.05      4.37 o
   5   8   2      171.77      181.09      5.60 o
   6   8   2      146.56      166.34      4.43 o
   7   8   2      330.55      317.17     13.26 o
   8   8   2       23.51       19.47      4.39 o
   9   8   2      476.17      447.11     11.19 o
  10   8   2     1401.44     1491.43     60.52 o
  11   8   2      640.30      677.99     27.34 o
  12   8   2       83.10       89.95     19.12 o
  -7   9   2       74.33       67.13      6.95 o
  -6   9   2       42.20       43.43      6.89 o
  -5   9   2      311.77      327.60     22.98 o
  -4   9   2      546.35      491.64     15.30 o
  -3   9   2        1.50        5.65      3.08 o
  -2   9   2       18.31        9.29      2.35 o
  -1   9   2     2511.77     2554.61     23.42 o
   0   9   2     3428.64     3382.52     29.43 o
   1   9   2     3569.25     3807.74     36.95 o
   2   9   2     1865.82     1857.35     14.34 o
   3   9   2      236.29      263.15     11.19 o
   4   9   2     1517.77     1533.73     21.85 o
   5   9   2      681.89      598.51      8.88 o
   6   9   2      566.72      588.02     15.44 o
   7   9   2       14.05        8.90      1.47 o
   8   9   2      616.22      525.19     24.10 o
   9   9   2       86.41       86.03     10.33 o
  10   9   2       46.75       49.36      5.72 o
  11   9   2       43.68       40.89      9.29 o
  12   9   2      143.17      137.61     15.91 o
  -7  10   2        2.83       11.65      3.58 o
  -6  10   2       64.79       60.22      6.54 o
  -5  10   2       41.34       52.85      7.11 o
  -4  10   2       65.61       68.22      7.59 o
  -3  10   2        2.54       10.56      7.34 o
  -2  10   2      720.37      748.50     24.30 o
  -1  10   2      112.74       92.99      7.51 o
   0  10   2        5.08        6.55      2.00 o
   1  10   2      496.11      534.99     10.84 o
   2  10   2      202.00      208.18      8.87 o
   3  10   2      108.31       96.89     10.78 o
   4  10   2      101.76       86.81      6.04 o
   5  10   2      186.32      178.45      6.03 o
   6  10   2     2195.83     2215.60     44.17 o
   7  10   2     2062.75     2230.48     39.42 o
   8  10   2     1740.43     1781.03     49.83 o
   9  10   2      421.36      366.38     21.56 o
  10  10   2      674.35      697.33     25.17 o
  11  10   2       71.63       98.33     21.15 o
  12  10   2      136.05      142.27     16.53 o
  -6  11   2      116.70      100.29     21.60 o
  -5  11   2       23.23       21.38      5.88 o
  -4  11   2      103.54      115.85     15.01 o
  -3  11   2      859.22      945.15     46.03 o
  -2  11   2     1203.28     1340.31     27.13 o
  -1  11   2     1223.71     1298.52     50.29 o
   0  11   2     2015.49     2029.63     38.79 o
   1  11   2       69.82       65.05      4.20 o
   2  11   2      228.19      212.41     20.61 o
   3  11   2      112.90       95.75     10.16 o
   4  11   2     3353.87     3467.69     65.08 o
   5  11   2        1.66        4.36      1.40 o
   6  11   2      369.52      403.07     15.72 o
   7  11   2      280.59      247.64     12.54 o
   8  11   2       51.32       43.29      4.02 o
   9  11   2      265.43      298.02     38.18 o
  10  11   2      229.77      198.38     24.17 o
  11  11   2       48.36       50.91      5.66 o
  -5  12   2      131.73      108.24     12.06 o
  -4  12   2      439.06      433.93     14.14 o
  -3  12   2       25.65       18.83      4.98 o
  -2  12   2      246.06      280.15     24.86 o
  -1  12   2      394.00      400.35     24.32 o
   0  12   2        4.94        2.39      2.28 o
   1  12   2      115.16       90.51     10.94 o
   2  12   2        9.88       21.51      8.34 o
   3  12   2      272.08      275.99     16.05 o
   4  12   2      699.53      649.39     18.47 o
   5  12   2      841.98      833.67     18.41 o
   6  12   2     3642.83     3849.91     74.75 o
   7  12   2      880.01      921.80     22.02 o
   8  12   2      761.37      750.84     24.72 o
   9  12   2        3.42        3.63      2.13 o
  10  12   2      109.77       91.31     13.05 o
  11  12   2        7.80       15.72      3.67 o
  -4  13   2      120.98      108.56     14.83 o
  -3  13   2      860.14      991.91     30.01 o
  -2  13   2      521.51      611.66     36.66 o
  -1  13   2       76.41       60.48      8.68 o
   0  13   2      162.23      177.70     14.87 o
   1  13   2       77.10       71.84     11.77 o
   2  13   2      897.72     1026.85     30.96 o
   3  13   2       19.89       -2.81      5.39 o
   4  13   2     1650.71     1680.73     46.53 o
   5  13   2       24.74       19.59      2.61 o
   6  13   2      388.47      371.59     29.90 o
   7  13   2        0.83        2.01      0.95 o
   8  13   2        0.48        3.82      0.99 o
   9  13   2      143.10      123.36     15.68 o
  10  13   2        0.29        1.13      1.53 o
  -3  14   2        6.25        9.84      5.89 o
  -2  14   2       10.47       10.81      4.59 o
  -1  14   2        3.37        7.15      2.57 o
   0  14   2       95.77      108.21     20.91 o
   1  14   2        1.56       -2.62      5.21 o
   2  14   2      294.64      277.58     21.04 o
   3  14   2     1166.21     1211.82     46.17 o
   4  14   2     2159.19     2319.68     30.12 o
   5  14   2      474.79      514.04     15.17 o
   6  14   2      726.02      765.18     22.13 o
   7  14   2       29.33       26.16      4.04 o
   8  14   2        5.76        0.72      4.19 o
   9  14   2       20.07       24.62      2.97 o
  10  14   2      149.90      100.21     18.08 o
  -1  15   2       29.21       33.86      7.34 o
   0  15   2      322.37      329.04     14.57 o
   1  15   2       87.63       77.29     13.29 o
   2  15   2      639.50      664.62     35.80 o
   3  15   2      491.17      455.35     63.21 o
   4  15   2      636.28      690.49     36.45 o
   5  15   2        0.02        1.66      3.81 o
   6  15   2       26.94       24.70      8.99 o
   7  15   2       20.91       12.82      3.10 o
   8  15   2       21.83       14.69      4.36 o
   9  15   2       28.68       19.84      4.95 o
   1  16   2      159.44      205.39     26.19 o
   2  16   2      216.72      188.76     23.81 o
   3  16   2      409.35      396.33     41.58 o
   4  16   2      221.41      219.53     14.26 o
   5  16   2       72.90       60.21     11.41 o
   6  16   2       94.46       77.53      7.23 o
   7  16   2      109.54       96.81     16.40 o
  -5 -15   3        3.84        4.70      4.18 o
  -4 -15   3      118.07      134.97      8.98 o
  -3 -15   3        1.09       -0.67      3.93 o
  -2 -15   3        0.16       16.76      6.48 o
  -1 -15   3      119.95      122.99     14.87 o
  -7 -14   3       77.92       54.70     11.97 o
  -6 -14   3       28.27       33.53      6.45 o
  -5 -14   3        1.06        5.18      2.02 o
  -4 -14   3        3.55        8.97      5.29 o
  -3 -14   3      920.84     1055.58     44.07 o
  -2 -14   3      589.17      603.89     16.93 o
  -1 -14   3      682.25      722.90     32.25 o
   0 -14   3      105.48      106.56     15.75 o
   1 -14   3      432.55      449.28     30.08 o
   2 -14   3        0.92        8.57      5.28 o
  -8 -13   3       22.13       12.93      4.09 o
  -7 -13   3      131.27      130.94     16.76 o
  -6 -13   3      252.30      257.48     10.18 o
  -5 -13   3        3.37        5.17      1.81 o
  -4 -13   3        1.99        1.71      3.14 o
  -3 -13   3      237.67      226.86     39.18 o
  -2 -13   3      233.31      218.44     29.26 o
  -1 -13   3      251.71      207.13     59.15 o
   0 -13   3      249.91      224.45     21.53 o
   1 -13   3      168.07      172.67     24.69 o
   2 -13   3        0.50       12.41      5.28 o
   3 -13   3      195.90      177.99     27.98 o
  -9 -12   3        3.34        3.44      2.13 o
  -8 -12   3        7.32        7.77      2.49 o
  -7 -12   3        1.82        2.83      3.33 o
  -6 -12   3        2.04        6.32      1.51 o
  -5 -12   3      983.09      967.21     60.62 o
  -4 -12   3       65.71       45.11      9.60 o
  -3 -12   3     1557.08     1687.86     42.35 o
  -2 -12   3      346.70      357.99     20.64 o
  -1 -12   3      981.51      974.68     46.06 o
   0 -12   3       11.90       12.07      3.30 o
   1 -12   3       16.34       16.35      6.00 o
   2 -12   3        1.34        6.87      6.50 o
   3 -12   3       11.85        5.63      3.79 o
   4 -12   3       15.44       12.63      3.49 o
   5 -12   3       31.16       36.16      6.83 o
 -10 -11   3       34.35       23.23      6.65 o
  -9 -11   3        0.70        5.50      2.94 o
  -8 -11   3       20.30       26.87      7.45 o
  -7 -11   3      380.26      361.95     13.65 o
  -6 -11   3       28.07       16.56      2.56 o
  -5 -11   3       26.00       37.38      5.73 o
  -4 -11   3      281.40      269.48     17.93 o
  -3 -11   3       53.64       54.24      5.96 o
  -2 -11   3        2.59        4.65      2.04 o
  -1 -11   3      210.06      189.47     14.13 o
   0 -11   3       52.60       59.99      9.33 o
   1 -11   3      499.49      502.87     30.71 o
   2 -11   3       35.68       39.10      6.24 o
   3 -11   3     1201.59     1278.57     34.36 o
   4 -11   3      724.71      828.75     30.48 o
   5 -11   3     1145.69     1282.07     37.14 o
   6 -11   3      351.63      382.10     43.89 o
 -10 -10   3       24.57       39.96      7.77 o
  -9 -10   3      160.24      161.96     35.26 o
  -8 -10   3       85.07       73.61      6.12 o
  -7 -10   3     1021.87     1043.90     27.35 o
  -6 -10   3     1096.01     1222.56     34.98 o
  -5 -10   3     3715.73     4064.42     33.64 o
  -4 -10   3      680.00      644.46     14.74 o
  -3 -10   3       35.11       29.97      3.37 o
  -2 -10   3      618.98      576.19     11.61 o
  -1 -10   3        3.69        7.92      1.81 o
   0 -10   3       94.76       91.18     12.02 o
   1 -10   3      704.18      782.67     17.63 o
   2 -10   3       47.38       34.01      3.86 o
   3 -10   3        3.00        2.49      1.40 o
   4 -10   3       26.42       21.12      4.19 o
   5 -10   3      246.95      208.51     20.68 o
   6 -10   3       40.02       30.90      7.23 o
   7 -10   3      292.22      322.74     27.40 o
 -10  -9   3        0.39        5.68      4.90 o
  -9  -9   3      150.34      106.17     24.31 o
  -8  -9   3       58.30       47.41      9.35 o
  -7  -9   3      316.48      320.51     16.92 o
  -6  -9   3      680.62      608.63     14.46 o
  -5  -9   3        3.48        1.08      2.20 o
  -4  -9   3      244.42      211.87      8.89 o
  -3  -9   3      878.79      893.47     22.75 o
  -2  -9   3      128.81      105.42      5.17 o
  -1  -9   3       54.87       48.22      4.07 o
   0  -9   3        8.67        9.33      2.36 o
   1  -9   3     2383.15     2365.29     32.91 o
   2  -9   3     3132.63     3061.20     74.73 o
   3  -9   3     1939.82     2023.19     25.04 o
   4  -9   3      147.70      133.82      7.50 o
   5  -9   3      562.36      561.60     11.95 o
   6  -9   3        3.93        3.53      2.39 o
   7  -9   3       11.25       12.49      3.39 o
 -11  -8   3       33.22       41.29      8.03 o
 -10  -8   3       21.40       13.51      4.17 o
  -9  -8   3      507.62      476.19     13.24 o
  -8  -8   3     1171.60     1217.91     24.77 o
  -7  -8   3     2657.66     2732.11     43.13 o
  -6  -8   3     1640.51     1657.98     42.02 o
  -5  -8   3     3071.67     3178.64     47.24 o
  -4  -8   3        3.17        6.96      3.21 o
  -3  -8   3      315.25      309.69     14.23 o
  -2  -8   3     1157.16     1230.33     19.98 o
  -1  -8   3       93.38       86.99      6.82 o
   0  -8   3      708.31      699.07     14.87 o
   1  -8   3     1125.82     1131.84     18.62 o
   2  -8   3        6.44        9.65      1.66 o
   3  -8   3      412.07      436.26      7.27 o
   4  -8   3      175.88      163.55     11.24 o
   5  -8   3       41.04       37.48      4.47 o
   6  -8   3        1.26        3.34      2.48 o
   7  -8   3      373.38      424.89     24.08 o
   8  -8   3      360.28      411.74     10.05 o
 -11  -7   3      183.64      175.99     36.05 o
 -10  -7   3      530.91      532.17     35.23 o
  -9  -7   3     1358.35     1356.35     28.61 o
  -8  -7   3      162.35      146.50     18.75 o
  -7  -7   3      498.56      502.46     14.25 o
  -6  -7   3       12.94       24.37      3.68 o
  -5  -7   3      218.64      241.21      7.67 o
  -4  -7   3      206.09      226.57      8.26 o
  -3  -7   3        0.93        1.54      1.62 o
  -2  -7   3      230.43      213.05     13.34 o
  -1  -7   3      308.44      219.12      3.70 o
   0  -7   3      791.38      735.96      9.54 o
   1  -7   3     2762.15     2703.02     21.00 o
   2  -7   3     1918.34     1892.76     12.23 o
   3  -7   3      752.72      777.04      9.58 o
   4  -7   3       44.17       28.30      3.59 o
   5  -7   3       89.67       82.93      8.90 o
   6  -7   3       47.80       50.97      4.36 o
   7  -7   3        6.05       10.49      5.07 o
   8  -7   3      618.46      660.02     31.34 o
   9  -7   3       14.40       14.76      4.01 o
 -11  -6   3      117.14      114.33     25.64 o
 -10  -6   3      820.02      933.60     33.66 o
  -9  -6   3      936.84     1276.62    155.95 o
  -8  -6   3      146.52      128.39      5.56 o
  -7  -6   3     2720.17     2870.35     45.96 o
  -6  -6   3      149.24      165.23     16.73 o
  -5  -6   3        9.59       16.21      3.31 o
  -4  -6   3      528.77      520.37     12.95 o
  -3  -6   3     2479.41     2280.59     34.77 o
  -2  -6   3      753.71      750.86     13.37 o
  -1  -6   3     2647.10     2551.11     25.37 o
   0  -6   3      377.67      309.37      6.12 o
   1  -6   3      187.61      161.10      5.90 o
   2  -6   3      465.03      507.76      6.34 o
   3  -6   3       42.39       38.46      2.74 o
   4  -6   3      186.86      159.66      7.73 o
   5  -6   3     1107.22     1102.13     12.98 o
   6  -6   3      155.97      151.24     10.90 o
   7  -6   3     1009.72     1059.74     18.37 o
   8  -6   3      992.99     1029.32     25.63 o
   9  -6   3     2186.21     2476.76     72.16 o
 -11  -5   3     1036.22     1026.24     44.11 o
 -10  -5   3      211.05      438.68    152.66 o
  -9  -5   3     1340.60     1757.67     37.06 o
  -8  -5   3      163.08      152.89     10.90 o
  -7  -5   3       23.05       36.68      5.18 o
  -6  -5   3      731.87      751.14     15.68 o
  -5  -5   3       26.40       19.16      2.11 o
  -4  -5   3     1285.17     1296.93     34.49 o
  -3  -5   3      841.43      760.49     19.52 o
  -2  -5   3     2308.15     2322.92     31.49 o
  -1  -5   3     2718.68     2801.30     13.03 o
   0  -5   3        9.76        5.79      0.97 o
   1  -5   3       63.09       97.86      6.00 o
   2  -5   3       30.09       35.96      1.87 o
   3  -5   3       15.86       20.50      1.55 o
   4  -5   3      516.04      544.69      8.30 o
   5  -5   3      919.54      921.36     17.51 o
   6  -5   3      474.85      459.38     15.21 o
   7  -5   3        1.27        6.92      1.23 o
   8  -5   3      184.19      168.97      8.58 o
   9  -5   3        5.45       12.31      5.49 o
  10  -5   3        5.97        4.70      2.91 o
 -11  -4   3      193.63      219.54     17.81 o
 -10  -4   3      407.30      409.39     26.78 o
  -9  -4   3     1120.75     1702.64     53.83 o
  -8  -4   3        5.82       56.14     11.49 o
  -7  -4   3      377.38      376.66     10.84 o
  -6  -4   3      186.15      160.39      4.87 o
  -5  -4   3     3182.73     3182.36     32.40 o
  -4  -4   3      550.08      456.21      5.77 o
  -3  -4   3     3593.51     3423.40     58.53 o
  -2  -4   3      327.45      329.64     11.54 o
  -1  -4   3     2386.25     2463.76     36.39 o
   0  -4   3      705.53      789.03      7.56 o
   1  -4   3      403.38      427.88      5.71 o
   2  -4   3       87.47      100.88      4.64 o
   3  -4   3      790.89      845.47     14.16 o
   4  -4   3       11.01        3.26      0.98 o
   5  -4   3     6887.72     7186.58     44.99 o
   6  -4   3       94.02       93.15      5.63 o
   7  -4   3     1231.28     1306.30     17.29 o
   8  -4   3       28.69       37.03      3.15 o
   9  -4   3      187.64      200.60      9.73 o
  10  -4   3       44.54       38.25      4.17 o
 -11  -3   3      250.89      239.58     15.85 o
 -10  -3   3        9.54        2.51      2.14 o
  -9  -3   3      118.98      587.88     33.73 o
  -8  -3   3      133.90      119.18      6.56 o
  -7  -3   3       23.62       29.59      6.66 o
  -6  -3   3        0.81        3.45      1.03 o
  -5  -3   3      962.81      977.61     10.85 o
  -4  -3   3     2184.33     2176.49     27.17 o
  -3  -3   3     2872.78     2697.26     25.51 o
  -2  -3   3     2952.33     3028.23     34.27 o
  -1  -3   3      351.12      320.79      8.45 o
   0  -3   3      955.09      843.37      8.55 o
   1  -3   3      242.26      275.97      5.05 o
   2  -3   3       49.54       69.88      2.45 o
   3  -3   3     4807.13     5145.06     32.61 o
   4  -3   3      484.82      412.77      5.54 o
   5  -3   3     4127.62     4116.16     37.66 o
   6  -3   3      662.89      626.32      9.01 o
   7  -3   3      344.07      333.60     13.12 o
   8  -3   3       75.04       66.42      5.92 o
   9  -3   3        0.19        2.93      1.60 o
  10  -3   3       15.76        9.35      2.66 o
  11  -3   3      197.12      187.04     16.51 o
 -11  -2   3       30.33       28.09      6.45 o
 -10  -2   3      168.72      182.09     36.90 o
  -9  -2   3      539.54      552.86     18.97 o
  -8  -2   3       53.39       69.12     18.01 o
  -7  -2   3     4254.96     4522.11     41.69 o
  -6  -2   3      625.99      595.02      7.98 o
  -5  -2   3     6619.87     6661.82     59.10 o
  -4  -2   3     1273.29     1347.72     17.89 o
  -3  -2   3     2960.62     2737.45     28.57 o
  -2  -2   3     5480.87     5507.19     27.36 o
  -1  -2   3      300.55      246.44      8.30 o
   0  -2   3        3.65       10.86      1.41 o
   1  -2   3       41.54       11.35      1.19 o
   2  -2   3       77.31      125.85      3.59 o
   3  -2   3     1835.65     1645.73     15.23 o
   4  -2   3     7949.43     8463.76     77.07 o
   5  -2   3      746.72      615.70      7.38 o
   6  -2   3      963.71     1057.53     17.66 o
   7  -2   3        2.20        5.06      1.49 o
   8  -2   3       72.05       64.74      5.72 o
   9  -2   3       25.56       23.28      2.11 o
  10  -2   3      529.23      504.25     11.58 o
  11  -2   3      591.12      655.26     11.56 o
 -11  -1   3        5.08       13.82      7.25 o
 -10  -1   3       27.81       18.20      4.89 o
  -8  -1   3        1.27        7.40      2.60 o
  -7  -1   3      126.97      120.97     33.91 o
  -6  -1   3       43.78       28.39      4.54 o
  -5  -1   3     1463.31     1297.98     16.38 o
  -4  -1   3     1769.07     1960.38     21.79 o
  -3  -1   3     1590.63     1395.21     19.21 o
  -2  -1   3     1201.59     1183.67     13.24 o
  -1  -1   3       18.54       21.88      3.26 o
   0  -1   3     3993.33     4470.46     33.84 o
   1  -1   3     9404.37     8754.05     22.96 o
   2  -1   3    38663.86    39651.24    123.68 o
   3  -1   3    11341.40    11184.20     46.85 o
   4  -1   3      531.27      439.39      6.20 o
   5  -1   3      430.41      468.35      5.30 o
   6  -1   3      663.93      634.77      6.96 o
   7  -1   3        0.10        3.50      2.09 o
   8  -1   3     2021.13     2018.45     37.97 o
   9  -1   3        0.31        3.35      1.72 o
  10  -1   3       99.24       95.71      7.46 o
  11  -1   3      184.45      234.06     21.37 o
  12  -1   3      329.82      296.22     32.26 o
 -11   0   3        0.50       10.58      5.54 o
 -10   0   3      166.21      201.13     35.29 o
  -9   0   3      435.26      463.08     25.42 o
  -8   0   3      861.91      777.32     20.18 o
  -7   0   3     5396.43     4485.98    362.82 o
  -6   0   3     1737.89     1718.89     18.82 o
  -5   0   3     3658.14     3734.42     44.29 o
  -4   0   3      187.41      164.06      5.46 o
  -3   0   3      567.24      593.29      8.07 o
  -2   0   3      378.97      357.09      6.83 o
  -1   0   3        6.53       20.17     13.29 o
   0   0   3     2878.29     2724.43     24.14 o
   1   0   3       53.96       40.18      3.77 o
   2   0   3     1630.31     1415.44     13.47 o
   4   0   3     1482.64     1452.80     17.23 o
   5   0   3     3898.88     4096.77     35.47 o
   6   0   3     1763.85     1662.29     17.60 o
   7   0   3     1513.00     1643.25     17.89 o
   8   0   3      503.38      473.07      9.87 o
   9   0   3     1589.82     1552.68     19.41 o
  10   0   3     1209.88     1254.47     22.56 o
  11   0   3      603.76      568.86     25.71 o
  12   0   3      427.06      450.06     26.74 o
 -11   1   3       42.34       27.58      7.83 o
 -10   1   3      203.21      211.61     13.98 o
  -9   1   3       91.25       70.58      6.14 o
  -8   1   3       96.40       80.68     23.45 o
  -7   1   3      187.44      187.47     21.53 o
  -6   1   3       79.61       92.66     10.86 o
  -5   1   3     1108.18     1162.96     13.53 o
  -4   1   3        9.74        8.48      2.08 o
  -3   1   3       96.95       70.28      5.50 o
  -2   1   3       29.42       39.10      3.68 o
  -1   1   3    12279.92    12042.91     31.00 o
   0   1   3      112.42       81.82      3.45 o
   2   1   3       31.54       89.54      4.13 o
   3   1   3     4683.55     6902.63     40.50 o
   4   1   3       11.01       29.34      3.32 o
   5   1   3      454.44      488.99      7.89 o
   6   1   3      730.54      818.76     11.00 o
   7   1   3      117.85      122.52      4.19 o
   8   1   3       49.17       48.40      3.26 o
   9   1   3       14.70       15.69      3.78 o
  10   1   3       30.09       32.22      3.48 o
  11   1   3      499.92      508.61     14.36 o
  12   1   3        0.68        0.81      2.89 o
 -10   2   3      464.15      465.95     16.43 o
  -9   2   3     1089.05     1135.79     28.45 o
  -8   2   3      365.12      367.05     18.70 o
  -7   2   3      555.08      582.67     14.46 o
  -6   2   3        9.49        7.94      1.85 o
  -5   2   3       72.15       74.15      3.75 o
  -4   2   3      157.59      154.61      6.51 o
  -3   2   3      990.96      986.49     11.99 o
  -2   2   3     1358.86     1408.18     13.71 o
  -1   2   3       90.30       39.55      4.77 o
   0   2   3       52.57       73.26      4.49 o
   1   2   3     1540.55     1435.88     15.24 o
   2   2   3     4667.34     6647.43     63.28 o
   3   2   3      164.55      205.70     16.85 o
   4   2   3     1264.45     1217.72     16.08 o
   5   2   3      210.29      302.58     19.76 o
   6   2   3       67.42       44.00      2.74 o
   7   2   3     2702.39     2777.74     25.15 o
   8   2   3     2588.09     2513.54     26.85 o
   9   2   3     3337.19     3196.30     96.52 o
  10   2   3     1270.76     1216.10     20.92 o
  11   2   3       31.29       28.43      5.73 o
  12   2   3        6.85       10.90      4.01 o
 -10   3   3       33.75       19.14      8.67 o
  -9   3   3      228.38      223.97     17.69 o
  -8   3   3        7.81       16.46      2.85 o
  -7   3   3       11.63       15.67      4.87 o
  -6   3   3      119.37       90.63      4.79 o
  -5   3   3      676.24      689.23     10.52 o
  -4   3   3      117.30      141.49      6.08 o
  -3   3   3     4211.23     4167.93     27.07 o
  -2   3   3     5136.66     5384.28     37.88 o
  -1   3   3    11165.15    11078.98     69.01 o
   0   3   3     1255.22     1206.61     11.98 o
   1   3   3     4416.40     4345.44     37.01 o
   2   3   3     1560.76     1620.69     39.47 o
   3   3   3      997.88     1095.38     55.65 o
   4   3   3      135.87      141.25      6.25 o
   5   3   3     1152.08     1193.44     14.84 o
   6   3   3       10.44        7.30      1.91 o
   7   3   3      150.71      178.69      5.05 o
   8   3   3        4.92        9.90      3.23 o
   9   3   3      595.46      612.97     14.06 o
  10   3   3        1.76        4.02      2.77 o
  11   3   3        7.27        8.61      5.18 o
  12   3   3       65.94       77.08     38.13 o
 -10   4   3      179.08      165.95     19.69 o
  -9   4   3      276.60      269.51     26.70 o
  -8   4   3       40.00       30.85      5.45 o
  -7   4   3       53.45       55.66      7.25 o
  -6   4   3      152.82      130.40      6.26 o
  -5   4   3      432.57      376.86      9.78 o
  -4   4   3      408.36      393.57      7.45 o
  -3   4   3      462.07      411.48      7.68 o
  -2   4   3      496.63      440.78      6.80 o
  -1   4   3      571.04      594.84      7.12 o
   0   4   3     1191.50     1005.22     10.34 o
   1   4   3      803.03      783.45      8.39 o
   2   4   3     2498.87     2317.14     18.76 o
   3   4   3        7.71       22.06      2.22 o
   4   4   3     4270.08     4998.47     25.09 o
   5   4   3     3918.33     4013.63     32.91 o
   6   4   3     2719.22     2581.98     25.71 o
   7   4   3      157.19      127.71     11.10 o
   8   4   3      308.58      306.69     11.83 o
   9   4   3      105.38       96.83      5.79 o
  10   4   3     1005.35     1012.62     23.10 o
  11   4   3      149.96      152.27     16.21 o
  12   4   3      261.96      392.28    120.67 o
  13   4   3      151.10       96.26     30.71 o
  -9   5   3       12.64       19.96      3.15 o
  -8   5   3      269.94      291.62     16.36 o
  -7   5   3      230.58      205.48     12.66 o
  -6   5   3       12.49       14.78      2.93 o
  -5   5   3     1748.83     1751.52     27.25 o
  -4   5   3      978.16      958.94     12.54 o
  -3   5   3     2760.38     2692.10     25.63 o
  -2   5   3       46.33       33.31      2.71 o
  -1   5   3     2523.98     2594.63     24.88 o
   0   5   3       45.58       23.80      2.01 o
   1   5   3      165.88      160.61      6.40 o
   2   5   3       53.78       67.88      3.89 o
   3   5   3      760.19      791.73     14.01 o
   4   5   3     4527.08     4920.67     49.21 o
   5   5   3       35.31       27.44      2.02 o
   6   5   3        4.28        3.52      2.73 o
   7   5   3       22.54       13.97      2.14 o
   8   5   3       83.35       96.94      8.48 o
   9   5   3       50.29       55.82     10.39 o
  10   5   3       60.78       41.29      5.08 o
  11   5   3      724.92      728.55     21.02 o
  12   5   3      590.99      739.73     57.66 o
  13   5   3      733.41      738.10     47.95 o
  -9   6   3        2.90        3.90      2.40 o
  -8   6   3       54.00       50.26      9.87 o
  -7   6   3     1163.02     1147.08     31.25 o
  -6   6   3      165.81      209.44     13.28 o
  -5   6   3      603.04      575.31     12.16 o
  -4   6   3      601.07      576.58     12.40 o
  -3   6   3        3.17        4.22      2.07 o
  -2   6   3     1621.66     1673.46     25.80 o
  -1   6   3        0.15        3.34      1.56 o
   0   6   3      138.86       99.05      4.67 o
   1   6   3      106.43       84.04      5.47 o
   2   6   3      338.51      366.66      7.20 o
   3   6   3     5265.47     5149.69     50.28 o
   4   6   3     3449.06     3384.10     25.68 o
   5   6   3     5692.94     5764.76     63.01 o
   6   6   3     1097.39      964.37     14.71 o
   7   6   3      107.55       97.05     12.15 o
   8   6   3      199.38      162.58     10.13 o
   9   6   3      245.30      216.98      9.03 o
  10   6   3     1739.60     1242.92     34.63 o
  12   6   3      351.66      715.87    107.57 o
  13   6   3       14.78      261.22     36.23 o
  -8   7   3        5.42       15.12      3.09 o
  -7   7   3      450.03      498.69     52.52 o
  -6   7   3       91.93       93.72     17.84 o
  -5   7   3     1651.97     1688.84     27.74 o
  -4   7   3      143.71      115.17      6.03 o
  -3   7   3      735.17      641.34      9.84 o
  -2   7   3      305.85      306.81      7.13 o
  -1   7   3      478.02      476.79     12.74 o
   0   7   3      109.92      121.44      5.41 o
   1   7   3     5290.56     5436.81     52.71 o
   2   7   3      211.36      188.95      4.42 o
   3   7   3     3071.37     3338.13     24.51 o
   4   7   3       46.54       33.73      2.40 o
   5   7   3      558.47      542.75      7.29 o
   6   7   3        0.37        2.05      1.03 o
   7   7   3       15.73       12.72      2.20 o
   8   7   3     1033.56     1042.27     15.27 o
   9   7   3      129.50      114.07      8.48 o
  10   7   3      130.89      129.69     10.21 o
  11   7   3     1797.10     1886.82     69.25 o
  12   7   3      937.30     1108.95     44.52 o
  13   7   3      694.42      684.42     88.42 o
  -8   8   3      440.19      471.84     25.96 o
  -7   8   3      935.13      889.43     40.05 o
  -6   8   3      414.12      416.02     17.58 o
  -5   8   3        7.23        5.88      2.66 o
  -4   8   3       36.82       32.97      4.28 o
  -3   8   3        7.72        8.50      2.27 o
  -2   8   3      863.89      821.25     12.96 o
  -1   8   3        2.70        6.92      3.38 o
   0   8   3       70.68       77.84      5.08 o
   1   8   3     1599.94     1436.32     14.05 o
   2   8   3     1362.53     1354.24     16.07 o
   3   8   3     2923.37     2941.77     35.01 o
   4   8   3      699.69      696.78      7.90 o
   5   8   3      137.81      166.46      7.04 o
   6   8   3       18.46       16.26      3.03 o
   7   8   3      308.06      303.61     12.06 o
   8   8   3      262.58      286.72     35.13 o
   9   8   3      631.45      571.74     23.70 o
  10   8   3      397.20      419.20     19.04 o
  11   8   3      411.16      377.20     18.04 o
  12   8   3      279.24      384.99     15.71 o
  -7   9   3      549.53      576.00     30.98 o
  -6   9   3       54.42       68.34      7.22 o
  -5   9   3      783.41      804.19     25.66 o
  -4   9   3      508.45      454.16     23.12 o
  -3   9   3       37.97       53.95      8.64 o
  -2   9   3       17.31       15.44      3.37 o
  -1   9   3     2458.40     2503.38     27.92 o
   0   9   3     3105.23     3198.98     30.79 o
   1   9   3     2916.89     2953.82     22.44 o
   2   9   3     1324.76     1281.80     16.98 o
   3   9   3      262.03      235.74      6.93 o
   4   9   3      337.13      324.23      8.72 o
   5   9   3       19.43       14.82      2.76 o
   6   9   3       43.69       51.12      2.70 o
   7   9   3      680.77      718.68     14.19 o
   8   9   3       12.95       14.27      2.38 o
   9   9   3      117.67      125.57     11.34 o
  10   9   3      186.89      177.67     13.41 o
  11   9   3      531.08      570.75     24.55 o
  12   9   3      351.89      343.42     49.71 o
  -6  10   3      122.05      130.92     14.46 o
  -5  10   3        7.28        9.05      3.75 o
  -4  10   3       25.46       32.78      4.49 o
  -3  10   3       53.30       51.51      7.62 o
  -2  10   3      650.12      653.77     38.62 o
  -1  10   3      174.33      160.74      8.89 o
   0  10   3      183.17      162.58      8.89 o
   1  10   3     1418.11     1402.21     18.13 o
   2  10   3       37.87       33.12      4.89 o
   3  10   3      889.50      921.43     17.18 o
   4  10   3      144.35      126.03     10.72 o
   5  10   3       83.56       89.19      5.54 o
   6  10   3        6.02        6.59      1.44 o
   7  10   3      324.50      338.40     10.66 o
   8  10   3     2234.40     2271.15     69.92 o
   9  10   3      852.76      746.09     38.06 o
  10  10   3      435.28      425.48     16.80 o
  11  10   3       81.44       71.48      8.99 o
  12  10   3      147.72      159.75     18.10 o
  -6  11   3       24.05       34.46      4.72 o
  -5  11   3        8.73        4.28      2.99 o
  -4  11   3      145.43      133.23     18.90 o
  -3  11   3      437.95      484.43     40.57 o
  -2  11   3      700.54      752.25     27.92 o
  -1  11   3     1698.17     1806.92     37.94 o
   0  11   3     2232.19     2264.95     39.00 o
   1  11   3     2707.25     2561.12     57.87 o
   2  11   3      467.02      452.66     17.06 o
   3  11   3      235.13      204.01     10.37 o
   4  11   3      644.17      618.31     13.20 o
   5  11   3        0.74        5.75      1.84 o
   6  11   3      345.58      331.02      8.41 o
   7  11   3     1315.24     1274.69     19.40 o
   8  11   3      239.11      225.83      8.94 o
   9  11   3     1222.89     1160.75     29.19 o
  10  11   3       98.08       77.47     12.12 o
  11  11   3        3.52        5.81      1.19 o
  12  11   3       32.01       28.63      6.83 o
  -5  12   3        9.18        9.34      3.01 o
  -4  12   3      114.85      101.99      7.71 o
  -3  12   3      258.15      256.38     23.72 o
  -2  12   3       12.97       14.53      3.30 o
  -1  12   3       17.21       24.58      5.00 o
   0  12   3      147.31      156.62      9.22 o
   1  12   3      368.29      350.28     32.78 o
   2  12   3      149.16      121.17     12.90 o
   3  12   3      102.38      109.86     16.05 o
   4  12   3       71.09       60.50      8.08 o
   5  12   3     1315.41     1359.79     22.59 o
   6  12   3      982.06      976.26     14.96 o
   7  12   3      613.68      546.15     14.14 o
   8  12   3      541.93      501.74     15.98 o
   9  12   3        2.61        2.39      0.77 o
  10  12   3       22.42       19.79      5.70 o
  11  12   3        0.81       -0.60      2.24 o
  -4  13   3      276.98      240.61     28.02 o
  -3  13   3      922.05      960.22     29.43 o
  -2  13   3      106.52       94.82     12.87 o
  -1  13   3        1.11        7.83      5.14 o
   0  13   3      695.92      696.54     50.48 o
   1  13   3      179.23      180.36     30.93 o
   2  13   3      901.20      848.09     43.88 o
   3  13   3       30.09       15.28      7.04 o
   4  13   3       17.98       24.88      5.00 o
   5  13   3      253.90      253.77     14.31 o
   6  13   3      734.87      651.19     19.96 o
   7  13   3      247.77      230.00     11.16 o
   8  13   3        0.97        0.86      1.04 o
   9  13   3        1.12        3.29      0.90 o
  10  13   3      101.04       99.86     18.34 o
  11  13   3       62.76       53.91      6.84 o
  -3  14   3        1.64        5.08      2.53 o
  -2  14   3        2.46        6.59      3.09 o
  -1  14   3       30.06       47.36      6.08 o
   0  14   3      286.53      302.57     27.85 o
   1  14   3       88.21       79.21     12.06 o
   2  14   3      152.12      155.26     19.49 o
   3  14   3     1988.79     2294.34     33.23 o
   4  14   3     1390.78     1469.68     54.31 o
   5  14   3     1172.98     1236.41     46.28 o
   6  14   3      794.48      813.56     22.61 o
   7  14   3        6.54        6.00      1.86 o
   8  14   3        1.44        6.30      1.61 o
   9  14   3       38.28       34.96      4.91 o
  10  14   3        1.78        1.87      1.75 o
  -1  15   3       10.91       18.46      6.09 o
   0  15   3       17.22        4.84      5.03 o
   1  15   3       17.88       28.90      6.38 o
   2  15   3      612.47      636.80     44.06 o
   3  15   3       33.51       18.06      4.97 o
   4  15   3        0.11       13.83      6.09 o
   5  15   3      669.46      706.49     36.84 o
   6  15   3        9.75        4.29      2.33 o
   7  15   3       22.99       25.24      3.24 o
   8  15   3      105.99       88.87      8.77 o
   9  15   3        0.77        4.34      1.44 o
   1  16   3      426.03      453.89     64.74 o
   2  16   3      754.86      740.04     78.72 o
   3  16   3      814.08      916.17     42.66 o
   4  16   3      650.36      685.91     30.99 o
   5  16   3      244.17      245.56     14.16 o
   6  16   3        6.06        0.65      2.28 o
   7  16   3        1.98        5.86      2.10 o
   8  16   3      383.50      360.64     25.22 o
  -6 -14   4       10.11       10.10      3.50 o
  -5 -14   4      113.04       96.88     23.42 o
  -4 -14   4        0.57        4.36      4.65 o
  -3 -14   4      181.26      197.39     20.18 o
  -2 -14   4      193.07      180.71     21.68 o
  -1 -14   4      993.97     1047.28     44.73 o
   0 -14   4       34.96       33.75      7.38 o
   1 -14   4      238.60      249.56     28.19 o
  -7 -13   4        4.37        6.20      4.13 o
  -6 -13   4       51.27       42.78      5.84 o
  -5 -13   4        6.35       19.38      6.21 o
  -4 -13   4       22.30       21.41      3.90 o
  -3 -13   4        5.35        4.77      4.72 o
  -2 -13   4      895.53      681.61    163.87 o
  -1 -13   4      853.58      861.65     54.10 o
   0 -13   4     1161.57     1240.16     68.85 o
   1 -13   4      167.49      218.34     24.18 o
   2 -13   4       23.49       30.95      6.18 o
   3 -13   4       13.89       26.39      6.56 o
  -8 -12   4        0.84        1.92      4.14 o
  -7 -12   4       26.75       32.33      3.92 o
  -6 -12   4        2.85        4.07      3.08 o
  -5 -12   4       50.73       48.41      8.86 o
  -4 -12   4       60.07       55.40      4.26 o
  -3 -12   4      885.28      946.87     25.66 o
  -2 -12   4      435.96      486.06     33.95 o
  -1 -12   4      415.24      422.76     13.80 o
   0 -12   4        0.81        2.78      4.87 o
   1 -12   4       24.35        8.85      5.11 o
   2 -12   4       57.88       56.86      9.28 o
   3 -12   4       67.63       71.91     11.73 o
   4 -12   4       32.48       23.47      6.56 o
  -9 -11   4        7.77        5.23      5.37 o
  -8 -11   4       92.69       85.01     13.02 o
  -7 -11   4       29.80       31.80      5.50 o
  -6 -11   4        4.45        7.81      3.06 o
  -5 -11   4        6.34        4.32      1.41 o
  -4 -11   4      696.18      652.12     15.07 o
  -3 -11   4      455.94      428.26     21.10 o
  -2 -11   4        8.66        6.94      1.58 o
  -1 -11   4      742.16      752.15     22.60 o
   0 -11   4       28.35       25.31      3.09 o
   1 -11   4      623.22      640.64     19.44 o
   2 -11   4        7.42        3.66      7.31 o
   3 -11   4     1019.06     1159.85     71.86 o
   4 -11   4      121.08      141.63     33.53 o
   5 -11   4      593.44      645.58     39.18 o
  -9 -10   4        2.59       13.02      5.39 o
  -8 -10   4        1.45        5.81      5.64 o
  -7 -10   4       17.74        9.62      1.58 o
  -6 -10   4      907.15      908.45     32.90 o
  -5 -10   4     3286.32     3465.85     89.38 o
  -4 -10   4      369.51      386.07      7.99 o
  -3 -10   4      627.26      639.67     11.01 o
  -2 -10   4      464.56      484.53     15.10 o
  -1 -10   4      505.79      499.68     20.02 o
   0 -10   4      151.02      150.88     10.81 o
   1 -10   4      296.22      277.03     16.12 o
   2 -10   4      703.02      704.00     23.83 o
   3 -10   4       85.03       71.03      6.53 o
   4 -10   4       93.43       88.24      7.32 o
   5 -10   4      800.96      862.32     31.77 o
   6 -10   4      317.34      320.93     32.09 o
 -10  -9   4        6.49        1.24      4.38 o
  -9  -9   4       31.67       21.17      5.13 o
  -8  -9   4      320.68      326.06     16.33 o
  -7  -9   4        0.27        2.55      4.02 o
  -6  -9   4       10.15        3.81      7.61 o
  -5  -9   4        0.39        2.00      2.76 o
  -4  -9   4      437.79      437.78      7.23 o
  -3  -9   4       31.73       19.66      3.14 o
  -2  -9   4        0.88        0.48      1.40 o
  -1  -9   4      121.17      115.69      8.70 o
   0  -9   4        7.05        2.11      1.73 o
   1  -9   4     1283.45     1249.40     28.13 o
   2  -9   4     2074.77     2160.73     35.73 o
   3  -9   4     1944.29     2082.45     29.47 o
   4  -9   4      136.17      133.89      7.56 o
   5  -9   4      508.16      529.18     10.87 o
   6  -9   4        0.52        5.66      1.22 o
   7  -9   4        5.27       20.89      7.03 o
 -10  -8   4       49.04       56.74     10.32 o
  -9  -8   4      311.37      324.30     40.61 o
  -8  -8   4      421.92      442.67      9.64 o
  -7  -8   4     1388.18     1443.31     21.42 o
  -6  -8   4      569.75      581.69     13.13 o
  -5  -8   4       57.56       48.26      5.07 o
  -4  -8   4        7.58        4.36      1.13 o
  -3  -8   4     1178.32     1171.67     23.06 o
  -2  -8   4      324.42      329.58      7.67 o
  -1  -8   4        4.22        4.46      2.23 o
   0  -8   4      307.74      316.87     16.09 o
   1  -8   4       86.65       72.18      7.63 o
   2  -8   4      535.92      516.78      8.68 o
   3  -8   4      625.99      614.01     12.89 o
   4  -8   4       84.44       74.70      4.04 o
   5  -8   4       38.24       42.77      4.10 o
   6  -8   4       23.70       22.31      2.89 o
   7  -8   4      295.23      315.52     20.27 o
   8  -8   4      415.06      470.66     29.07 o
 -10  -7   4       60.07       59.04      8.46 o
  -9  -7   4     1205.47     1274.53     42.08 o
  -8  -7   4       10.06        4.84      2.79 o
  -7  -7   4      513.79      487.04     11.00 o
  -6  -7   4     1393.67     1344.26     18.02 o
  -5  -7   4      798.18      840.17     16.15 o
  -4  -7   4      806.27      760.19     22.07 o
  -3  -7   4       56.20       54.49      2.18 o
  -2  -7   4      405.35      427.88      8.26 o
  -1  -7   4     1694.92     1704.43     16.72 o
   0  -7   4     1679.04     1694.64     22.60 o
   1  -7   4      836.64      768.61     11.79 o
   2  -7   4     1702.23     1687.17     30.11 o
   3  -7   4     1681.94     1716.64     15.76 o
   4  -7   4       11.81        7.68      1.61 o
   5  -7   4      194.15      204.86     17.94 o
   6  -7   4       71.19       64.94      6.80 o
   7  -7   4      136.94      119.71     10.64 o
   8  -7   4       22.49       15.92      6.01 o
   9  -7   4      163.23      134.87     18.32 o
 -11  -6   4       39.98       32.11      7.48 o
 -10  -6   4     1444.15     1497.26     63.24 o
  -9  -6   4     1623.94     1739.64    131.73 o
  -8  -6   4     1286.75     1268.92     15.38 o
  -7  -6   4      870.41      861.70     18.75 o
  -6  -6   4      509.50      525.46     11.24 o
  -5  -6   4      186.35      188.72     11.41 o
  -4  -6   4      673.99      665.04     10.83 o
  -3  -6   4      358.54      348.88     12.01 o
  -2  -6   4      177.76      166.13      4.99 o
  -1  -6   4        0.63        6.20      0.87 o
   0  -6   4      734.84      733.02      7.94 o
   1  -6   4       10.27        9.52      1.70 o
   2  -6   4       27.69       26.01      2.39 o
   3  -6   4      337.39      309.04      6.81 o
   4  -6   4      318.17      303.89      8.26 o
   5  -6   4      472.39      486.31      9.50 o
   6  -6   4      169.66      168.96     16.08 o
   7  -6   4      737.41      782.05     24.91 o
   8  -6   4     1138.13     1231.79     32.48 o
   9  -6   4     2313.04     2782.51     59.14 o
 -11  -5   4      188.79      202.54     31.44 o
 -10  -5   4        0.25        4.16      4.45 o
  -9  -5   4      201.58      223.71     15.61 o
  -8  -5   4        4.03        1.01      1.19 o
  -7  -5   4        0.04        4.92      1.13 o
  -6  -5   4      142.83      139.38      6.77 o
  -5  -5   4       56.14       53.67      2.82 o
  -4  -5   4       29.66       18.48      2.66 o
  -3  -5   4       81.15       63.99      3.34 o
  -2  -5   4     3125.75     3030.61     34.30 o
  -1  -5   4     8775.65     9188.33    135.17 o
   0  -5   4     1274.32     1346.48     14.10 o
   1  -5   4       37.75       47.70      2.51 o
   2  -5   4        2.97        6.44      1.78 o
   3  -5   4      127.82      130.93      3.79 o
   4  -5   4      867.51      830.19     10.07 o
   5  -5   4      145.56      132.21      7.32 o
   6  -5   4        4.98        5.97      1.84 o
   7  -5   4       58.81       51.76      3.98 o
   8  -5   4        9.31       15.48      4.68 o
   9  -5   4      134.01      131.97     16.55 o
  10  -5   4      158.76      173.95     34.83 o
 -11  -4   4      682.41      773.04     48.72 o
 -10  -4   4      871.10      877.27     48.21 o
  -9  -4   4     1813.91     2058.74     63.29 o
  -8  -4   4        8.42        6.14      1.03 o
  -7  -4   4      135.58      154.23      7.82 o
  -6  -4   4      444.85      371.61     11.82 o
  -5  -4   4     1108.18     1132.49     17.65 o
  -4  -4   4       12.49        9.08      1.99 o
  -3  -4   4     4055.29     4333.31     59.56 o
  -2  -4   4      690.37      713.09     14.12 o
  -1  -4   4     1421.46     1389.93     20.05 o
   0  -4   4     1955.57     1940.87     21.35 o
   1  -4   4      242.81      229.14      6.43 o
   2  -4   4       46.23       53.40      2.31 o
   3  -4   4      512.43      557.58      6.65 o
   4  -4   4     1146.00     1094.06     10.53 o
   5  -4   4     7052.71     7254.13     80.09 o
   6  -4   4     2461.54     2426.25     22.60 o
   7  -4   4     1429.04     1351.20     17.91 o
   8  -4   4       11.77       11.51      1.85 o
   9  -4   4      333.42      382.37     30.37 o
  10  -4   4      235.14      192.37     17.69 o
 -11  -3   4      122.29      126.21     25.40 o
 -10  -3   4      136.23      115.77     36.49 o
  -9  -3   4        0.64      179.78     20.14 o
  -8  -3   4      520.01      462.13     12.69 o
  -7  -3   4       44.16       48.57     13.11 o
  -6  -3   4      238.41      281.40     24.56 o
  -5  -3   4       92.76       58.06      4.96 o
  -4  -3   4     3509.19     3682.57     41.08 o
  -3  -3   4     1198.77     1005.52     24.96 o
  -2  -3   4     3552.34     3338.16     81.85 o
  -1  -3   4      143.98       67.41      3.27 o
   0  -3   4     1503.42     1543.11      9.21 o
   1  -3   4      856.50      848.01      8.24 o
   2  -3   4      471.31      472.83      5.46 o
   3  -3   4     2112.20     2057.19     15.88 o
   4  -3   4      117.58       93.61      3.72 o
   5  -3   4     1485.54     1418.42     16.00 o
   6  -3   4      172.94      157.47      4.66 o
   7  -3   4       38.15       36.21      2.65 o
   8  -3   4       30.90       24.33      2.25 o
   9  -3   4      168.86      166.45      9.71 o
  10  -3   4       22.83       28.84      4.50 o
  11  -3   4      214.10      189.26     15.21 o
 -11  -2   4      115.14      120.43     20.98 o
 -10  -2   4       48.33       54.28      9.16 o
  -9  -2   4      228.40      229.07     11.53 o
  -8  -2   4       54.84      154.83     52.31 o
  -7  -2   4     1221.27     1215.58     16.81 o
  -6  -2   4       92.67      128.15     18.30 o
  -5  -2   4     3281.93     3270.17     35.33 o
  -4  -2   4      633.69      642.77      9.99 o
  -3  -2   4     1220.54     1096.71     15.42 o
  -2  -2   4      562.91      532.09     14.68 o
  -1  -2   4     1909.44     1746.57     20.82 o
   0  -2   4      215.45      210.53      5.06 o
   1  -2   4       24.72       20.24      1.31 o
   2  -2   4      361.19      329.20      5.84 o
   3  -2   4     2909.13     2685.26     18.46 o
   4  -2   4       84.87       59.60      2.26 o
   5  -2   4     1756.75     1751.87     74.35 o
   6  -2   4     4268.23     4445.82     26.88 o
   7  -2   4     4968.76     5247.94     44.03 o
   8  -2   4      536.22      523.18      9.67 o
   9  -2   4       11.79       14.76      2.07 o
  10  -2   4       19.03       12.03      2.56 o
  11  -2   4      668.10      720.03     22.60 o
 -11  -1   4      147.91      124.72     16.06 o
 -10  -1   4       23.52       33.58      8.28 o
  -9  -1   4        0.00       27.59     47.19 o
  -8  -1   4      702.94      624.11     17.04 o
  -7  -1   4      307.72      527.05     21.32 o
  -6  -1   4     1865.07     1829.20     46.18 o
  -5  -1   4     3212.93     3165.96     39.15 o
  -4  -1   4     1266.83     1191.34     20.33 o
  -3  -1   4       25.24       41.76      3.98 o
  -2  -1   4      276.71      286.27      7.82 o
  -1  -1   4      573.01      505.42     13.06 o
   0  -1   4     2572.20     2420.49     43.39 o
   1  -1   4     3857.01     3608.82     56.76 o
   2  -1   4        8.34        6.36      1.73 o
   3  -1   4       18.17        6.47      0.73 o
   4  -1   4     1367.51     1370.69      7.90 o
   5  -1   4     2186.93     2127.10     19.58 o
   6  -1   4      818.41      750.88      7.56 o
   7  -1   4        3.12        2.78      1.24 o
   8  -1   4        0.30        6.41      1.75 o
   9  -1   4       23.73       21.41      2.20 o
  10  -1   4      175.98      185.25     11.25 o
  11  -1   4      482.99      539.98     23.89 o
  12  -1   4      639.94      620.75     46.22 o
 -10   0   4       12.88       14.94      4.46 o
  -9   0   4        1.76        3.32      4.84 o
  -8   0   4      227.98      388.41     80.85 o
  -7   0   4     3492.67     3376.28     56.34 o
  -6   0   4      758.90      706.70     44.60 o
  -5   0   4      996.78      893.88     17.30 o
  -4   0   4      123.59      133.35      4.91 o
  -3   0   4      820.67      749.11     10.43 o
  -2   0   4      255.65      263.41      9.32 o
  -1   0   4      451.22      405.01      6.97 o
   0   0   4       27.37       19.20      4.16 o
   1   0   4     2858.38     2814.30     25.63 o
   2   0   4      381.33      310.81      7.26 o
   3   0   4      770.24      690.88      9.02 o
   4   0   4     2048.57     2061.09     38.86 o
   5   0   4      473.54      453.34      5.90 o
   6   0   4      488.62      471.78      6.34 o
   7   0   4     2477.51     2521.81     18.04 o
   8   0   4      421.28      399.03      8.05 o
   9   0   4      279.30      259.33     10.73 o
  10   0   4      190.17      188.84      9.38 o
  11   0   4      139.19      130.46     13.32 o
  12   0   4       72.04       51.09      5.12 o
 -10   1   4        8.04        2.23      5.05 o
  -9   1   4        1.01        4.65      4.11 o
  -8   1   4      524.59      421.53     22.46 o
  -7   1   4      739.77      919.01     42.47 o
  -6   1   4     1857.22     1755.26     20.62 o
  -5   1   4      593.10      516.97      9.27 o
  -4   1   4       93.26      113.54      4.26 o
  -3   1   4       28.66       34.77      2.34 o
  -2   1   4      552.85      603.04      8.52 o
  -1   1   4     3843.08     3700.07     57.37 o
   0   1   4     4372.45     4535.63     49.19 o
   1   1   4     3344.81     3097.06     49.14 o
   2   1   4     2488.39     2650.99     27.11 o
   3   1   4      714.29      787.48     15.04 o
   4   1   4     1800.98     2792.80     32.76 o
   5   1   4      326.25      385.71     40.80 o
   6   1   4      429.38      425.02     14.09 o
   7   1   4      855.46      912.92     13.81 o
   8   1   4      272.57      257.72     15.33 o
   9   1   4     2588.84     2698.96     41.39 o
  10   1   4      452.39      439.79     21.71 o
  11   1   4      788.81      862.98     21.37 o
  12   1   4       44.81       31.13      4.05 o
 -10   2   4      200.86      158.73     18.07 o
  -9   2   4     1460.61     1591.33     34.08 o
  -8   2   4      159.88      145.28     14.21 o
  -7   2   4      441.21      399.39     19.47 o
  -6   2   4        1.47        0.62      1.89 o
  -5   2   4       30.76       18.01      1.99 o
  -4   2   4        3.06        3.66      2.49 o
  -3   2   4      151.57      150.15      5.78 o
  -2   2   4       39.37       47.73      4.22 o
  -1   2   4      270.25      276.19      7.96 o
   0   2   4     2832.84     2984.20     27.52 o
   2   2   4      235.70      315.87     16.57 o
   3   2   4     3241.10     4641.61     35.48 o
   4   2   4      998.40     1169.97     16.81 o
   5   2   4      420.74      466.67     13.08 o
   6   2   4      136.75      124.90      6.21 o
   7   2   4     2356.35     2282.31     20.84 o
   8   2   4     1544.51     1576.77     20.36 o
   9   2   4     1751.97     1740.18     23.29 o
  10   2   4      509.03      490.96     28.17 o
  11   2   4       15.80       14.27      4.59 o
  12   2   4       17.82       22.26      3.47 o
 -10   3   4      263.34      239.84     25.31 o
  -9   3   4        4.46       20.64      8.28 o
  -8   3   4       83.39       61.70      5.84 o
  -7   3   4        1.40        5.00      1.89 o
  -6   3   4        5.69        9.71      1.99 o
  -5   3   4      562.69      541.63      8.99 o
  -4   3   4      117.45      120.03      4.50 o
  -3   3   4     2234.40     2182.41     22.52 o
  -2   3   4     2696.97     2648.00     24.99 o
  -1   3   4     6884.75     6998.19     25.14 o
   0   3   4     2493.05     2829.13     22.84 o
   1   3   4     7664.39     7750.38     58.64 o
   2   3   4     1105.67     1405.48     46.50 o
   3   3   4      480.53      678.55     16.98 o
   4   3   4      114.75      163.96      7.49 o
   5   3   4      850.34      901.73     20.32 o
   6   3   4        2.96        2.11      1.53 o
   7   3   4     1378.52     1271.61     14.07 o
   8   3   4      247.08      268.60      8.32 o
   9   3   4     3136.66     3307.46     73.36 o
  10   3   4      293.84      280.23     20.73 o
  11   3   4      334.52      322.88     25.07 o
  12   3   4       20.97       19.73      8.45 o
  13   3   4        1.38       11.50      3.97 o
  -9   4   4      221.56      258.21     30.03 o
  -8   4   4        8.75        9.86      2.70 o
  -7   4   4      327.24      324.27     16.66 o
  -6   4   4      730.97      762.06     15.07 o
  -5   4   4      353.41      369.25     12.78 o
  -4   4   4       79.69       83.68      4.10 o
  -3   4   4       43.14       39.81      2.51 o
  -2   4   4     1196.92     1068.71     13.70 o
  -1   4   4      352.62      279.49      8.60 o
   0   4   4     2479.72     2486.09     35.20 o
   1   4   4      403.44      365.40      4.78 o
   2   4   4      695.00      687.72      7.07 o
   3   4   4      160.74      258.33     17.87 o
   4   4   4     1368.85     1528.16     85.61 o
   5   4   4     4581.22     4650.58     38.02 o
   6   4   4     3801.63     3761.95     38.42 o
   7   4   4     2908.38     2889.59     35.63 o
   8   4   4      563.30      554.33     19.43 o
   9   4   4        6.23       15.40      4.69 o
  10   4   4      279.52      292.75     21.45 o
  11   4   4       16.68       18.09      4.13 o
  12   4   4        3.55        9.12      2.55 o
  13   4   4       99.89      193.46     74.30 o
  -9   5   4       48.65       49.88      9.43 o
  -8   5   4       10.16       11.00      3.44 o
  -7   5   4       29.22       29.18      8.23 o
  -6   5   4        2.39        2.92      2.23 o
  -5   5   4      282.87      275.83     13.06 o
  -4   5   4     2402.87     2421.16     19.54 o
  -3   5   4     5117.77     5122.55     53.08 o
  -2   5   4     1451.31     1350.41     16.96 o
  -1   5   4     2532.70     2394.33     52.89 o
   0   5   4     1878.06     1862.04     20.49 o
   1   5   4       17.34       24.52      2.32 o
   2   5   4     2273.61     2279.23     17.41 o
   3   5   4      426.15      358.86      6.95 o
   4   5   4        7.28        2.42      1.22 o
   5   5   4      107.59       90.90      3.58 o
   6   5   4       68.51       63.67      5.08 o
   7   5   4        1.50        9.55      1.39 o
   8   5   4      253.87      252.12      9.91 o
   9   5   4      171.27      188.37      8.60 o
  10   5   4        0.94        6.02      5.01 o
  11   5   4      294.21      282.70     15.12 o
  12   5   4        3.96        6.82      3.82 o
  13   5   4      494.69      479.35     45.36 o
  -8   6   4        5.31        9.65      3.47 o
  -7   6   4        6.29       22.25      8.04 o
  -6   6   4       29.83       19.55      2.93 o
  -5   6   4      233.66      226.11     12.70 o
  -4   6   4        3.41        3.96      1.89 o
  -3   6   4       76.08       70.66      4.43 o
  -2   6   4      123.18      141.61      6.38 o
  -1   6   4      525.54      505.26      7.51 o
   0   6   4      831.36      917.98     24.34 o
   1   6   4       20.31       19.46      1.72 o
   2   6   4       52.91       54.77      3.34 o
   3   6   4     2558.11     2556.41     24.42 o
   4   6   4      553.64      474.06      7.14 o
   5   6   4      687.54      593.45     12.26 o
   6   6   4     6074.95     6296.55     89.63 o
   8   6   4      175.13      151.59     11.91 o
   9   6   4      571.19      504.58     22.16 o
  10   6   4       10.66       16.19      6.31 o
  11   6   4       11.39        0.09      4.11 o
  12   6   4       87.20      338.56     17.91 o
  13   6   4       17.02       96.61     57.78 o
  -8   7   4      137.87       95.86     16.65 o
  -7   7   4      411.72      416.44     26.27 o
  -6   7   4      244.82      212.24     24.44 o
  -5   7   4     2446.44     2718.86     54.34 o
  -4   7   4      226.64      221.23     17.32 o
  -3   7   4     3385.82     3627.70     48.65 o
  -2   7   4       11.64       22.05      4.20 o
  -1   7   4      306.10      293.97      6.43 o
   0   7   4      923.78      959.72     12.94 o
   1   7   4     2363.32     2476.78     53.91 o
   2   7   4      705.32      727.15      8.24 o
   3   7   4        0.61        1.59      1.39 o
   4   7   4      568.15      566.32      7.32 o
   5   7   4        0.63        5.54      1.57 o
   6   7   4       42.90       49.02      3.67 o
   7   7   4      117.48      115.26     14.22 o
   8   7   4      273.10      311.45     11.31 o
   9   7   4       61.60       74.77      7.32 o
  10   7   4      179.50      181.49     13.72 o
  11   7   4     1152.48     1170.21     44.97 o
  12   7   4     1039.94     1056.19     54.78 o
  13   7   4      307.10      398.38    112.38 o
  -7   8   4      162.47      145.27     19.48 o
  -6   8   4       82.65       80.83     10.22 o
  -5   8   4        0.06        7.21      4.84 o
  -4   8   4       23.02        6.54      3.55 o
  -3   8   4        4.20        8.71      2.21 o
  -2   8   4        3.04        6.84      2.75 o
  -1   8   4      138.49      120.56      7.67 o
   0   8   4       42.64       34.34      4.03 o
   1   8   4     3257.88     3329.25     35.20 o
   2   8   4     2608.03     2561.34     39.59 o
   3   8   4     6789.90     6782.58     75.05 o
   4   8   4       80.56       74.88     10.15 o
   5   8   4       18.85       20.16      2.23 o
   6   8   4      303.40      318.54      6.01 o
   7   8   4       11.88       14.63      3.72 o
   8   8   4      170.15      142.72      8.31 o
   9   8   4      214.72      193.34     22.10 o
  10   8   4       13.88       10.21      4.40 o
  11   8   4      207.73      177.64     34.00 o
  12   8   4       73.97       71.00     11.60 o
  13   8   4      323.00      394.53     48.58 o
  -7   9   4      878.77      956.39     49.92 o
  -6   9   4      286.10      238.92     13.37 o
  -5   9   4      722.41      733.26     15.88 o
  -4   9   4       86.34       88.10      8.43 o
  -3   9   4      485.81      557.23     21.65 o
  -2   9   4      154.51      124.72      8.24 o
  -1   9   4     1292.16     1311.39     31.56 o
   0   9   4      183.67      187.40      8.43 o
   1   9   4     1357.61     1398.93     17.17 o
   2   9   4       44.39       32.64      3.76 o
   3   9   4       14.38       12.41      2.14 o
   4   9   4        4.10        8.69      1.91 o
   5   9   4       64.17       79.42      4.27 o
   6   9   4      216.88      204.21      8.58 o
   7   9   4      154.26      153.26      8.45 o
   8   9   4      387.45      364.90     16.13 o
   9   9   4     2407.58     2527.76     71.17 o
  10   9   4      210.34      180.66     17.97 o
  11   9   4     1329.21     1275.88     67.27 o
  12   9   4       61.47       52.22      7.08 o
  -6  10   4        0.02       -0.77      4.17 o
  -5  10   4      176.83      181.74     13.87 o
  -4  10   4      122.42       94.11     11.09 o
  -3  10   4       46.93       39.86     10.12 o
  -2  10   4       42.19       23.60      6.99 o
  -1  10   4     1815.52     1742.20     31.39 o
   0  10   4     1205.56     1182.92     14.68 o
   1  10   4     2800.97     3028.05     28.87 o
   2  10   4      591.80      558.04      9.45 o
   3  10   4      418.11      421.28     14.47 o
   4  10   4      457.14      436.63     11.86 o
   5  10   4        5.29        9.07      1.64 o
   6  10   4      146.61      164.20      9.03 o
   7  10   4       58.00       50.82      4.39 o
   8  10   4      187.11      170.92     13.55 o
   9  10   4       91.93       98.14     13.06 o
  10  10   4       22.14       14.46      3.51 o
  11  10   4      106.92      108.11     15.25 o
  12  10   4        1.82       14.37      5.63 o
  -5  11   4        2.22        7.41      2.58 o
  -4  11   4       10.13       18.25      5.57 o
  -3  11   4      418.78      395.66     34.59 o
  -2  11   4      207.03      179.51     19.35 o
  -1  11   4      890.75      914.51     21.82 o
   0  11   4      454.45      409.01     33.53 o
   1  11   4        7.49       11.04      1.76 o
   2  11   4      167.95      163.31      8.35 o
   3  11   4      272.49      282.85     15.02 o
   4  11   4      727.18      558.51     72.20 o
   5  11   4       45.48       46.82      4.12 o
   6  11   4      255.48      207.05      7.76 o
   7  11   4     1291.61     1226.00     25.49 o
   8  11   4     1194.58     1064.72     17.55 o
   9  11   4     2403.05     2513.06    117.66 o
  10  11   4        3.97        1.00      2.38 o
  11  11   4       34.34       25.46      3.95 o
  12  11   4      100.86       84.96     10.51 o
  -5  12   4        7.47        6.12      2.76 o
  -4  12   4       40.14       54.21      7.00 o
  -3  12   4      332.49      329.11     26.11 o
  -2  12   4      493.77      549.12     26.58 o
  -1  12   4      789.25      849.25     31.62 o
   0  12   4      579.54      595.11     27.61 o
   1  12   4     1047.88     1140.65     68.06 o
   2  12   4       77.32       58.27     15.56 o
   3  12   4      112.37       94.73      9.17 o
   4  12   4       74.22       62.87      8.84 o
   5  12   4      618.71      608.74     18.26 o
   6  12   4      811.76      790.62     15.10 o
   7  12   4       54.91       42.44      3.41 o
   8  12   4       23.40       17.39      1.89 o
   9  12   4       33.36       27.89      2.87 o
  10  12   4       74.04       66.03     18.60 o
  11  12   4       41.43       38.17      4.67 o
  -4  13   4      178.64      174.51     22.07 o
  -3  13   4      973.58     1093.19     41.46 o
  -2  13   4      158.17      130.85     18.47 o
  -1  13   4       37.25       46.14      7.72 o
   0  13   4       43.72       36.66      6.06 o
   1  13   4      218.03      184.26     33.72 o
   2  13   4        0.02        2.77      2.97 o
   3  13   4       19.56       24.05      5.29 o
   4  13   4      304.66      308.06     31.68 o
   5  13   4     1365.08     1400.45     61.66 o
   6  13   4      133.21      121.57      8.35 o
   7  13   4      672.12      640.10     16.56 o
   8  13   4        6.02        4.37      1.88 o
   9  13   4       55.36       44.61      9.97 o
  10  13   4       74.18       60.86     11.26 o
  11  13   4        4.93        5.27      2.14 o
  -2  14   4      153.37      142.89     18.44 o
  -1  14   4      471.35      490.72     15.47 o
   0  14   4       47.38       50.27      6.23 o
   1  14   4       99.32       97.88     19.26 o
   2  14   4      173.29      168.26     20.93 o
   3  14   4     1106.74     1216.21     47.34 o
   4  14   4      526.41      477.86     45.22 o
   5  14   4      272.44      288.87     29.49 o
   6  14   4      434.76      439.46     18.29 o
   7  14   4       54.24       59.02      4.32 o
   8  14   4        3.69        4.17      2.22 o
   9  14   4      133.17      135.41     15.95 o
  10  14   4       15.39       18.95      5.10 o
  -1  15   4        3.28        7.30      5.69 o
   0  15   4       50.88       39.15      8.99 o
   1  15   4        0.52       13.32      8.35 o
   2  15   4       21.54       25.42      8.47 o
   3  15   4      286.02      263.49     27.11 o
   4  15   4      196.89      226.60     41.43 o
   5  15   4     1438.47     1565.59     80.04 o
   6  15   4       50.49       42.27      5.34 o
   7  15   4        2.04        2.79      3.71 o
   8  15   4      159.56      134.87     17.58 o
   9  15   4        1.15        4.94      1.98 o
   1  16   4      383.67      419.69     54.39 o
   2  16   4      248.62      191.87     44.14 o
   3  16   4     1033.71     1227.73     50.67 o
   4  16   4      171.13      128.87     24.80 o
   5  16   4       50.89       36.38      7.35 o
   6  16   4      105.24      100.25     11.22 o
   7  16   4       21.77       18.54      5.33 o
   8  16   4      126.59      109.19     11.63 o
   4  17   4        4.81        7.82      4.33 o
   5  17   4       25.52       16.95      4.80 o
  -4 -14   5        1.27        3.07      4.11 o
  -3 -14   5       26.00       27.02      7.74 o
  -2 -14   5        3.72       -0.66      5.15 o
  -1 -14   5       70.20       66.69     12.77 o
   0 -14   5       43.45       28.64      7.42 o
  -6 -13   5       42.94       45.70      4.88 o
  -5 -13   5       49.33       39.72      6.07 o
  -4 -13   5        2.41        8.67      6.19 o
  -3 -13   5       22.79       24.13      5.93 o
  -2 -13   5     1067.04     1156.38     58.23 o
  -1 -13   5     1346.59     1441.47     58.37 o
   0 -13   5      558.18      614.86     64.96 o
   1 -13   5      114.08       89.81     11.63 o
   2 -13   5       13.04        4.91      4.90 o
  -7 -12   5        6.29        4.06      2.16 o
  -6 -12   5       26.05       17.63      3.03 o
  -5 -12   5       22.87       18.63      3.54 o
  -4 -12   5       53.80       43.96      6.66 o
  -3 -12   5      606.34      586.62     23.39 o
  -2 -12   5      137.60      123.37     16.88 o
  -1 -12   5       51.76       38.85      8.86 o
   0 -12   5      321.87      292.54     64.38 o
   1 -12   5      102.70       97.14     21.37 o
   2 -12   5      121.13      127.86     19.68 o
   3 -12   5      319.23      336.99     32.09 o
   4 -12   5      226.58      232.54     37.22 o
  -8 -11   5        0.12        5.83      2.00 o
  -7 -11   5      132.56      139.37     19.20 o
  -6 -11   5       67.66       73.68      7.84 o
  -5 -11   5      204.35      199.91     20.05 o
  -4 -11   5      681.55      736.98      6.87 o
  -3 -11   5      487.98      524.60     15.86 o
  -2 -11   5      628.42      611.95     18.78 o
  -1 -11   5      643.22      617.40     18.68 o
   0 -11   5      139.16      125.98      9.99 o
   1 -11   5       14.22       14.94      2.83 o
   2 -11   5       31.10       34.55     16.13 o
   3 -11   5       56.08       53.17     11.44 o
   4 -11   5      286.78      340.26     35.31 o
   5 -11   5       83.90       82.63     15.36 o
  -9 -10   5      116.20       92.74     14.85 o
  -8 -10   5       27.09       16.16      3.24 o
  -7 -10   5       34.23       32.33      6.41 o
  -6 -10   5       96.63       97.80     10.37 o
  -5 -10   5      572.32      575.90     23.02 o
  -4 -10   5       76.82       62.74      5.82 o
  -3 -10   5      361.14      356.11      9.92 o
  -2 -10   5       25.65       19.81      2.98 o
  -1 -10   5      281.01      290.75     21.71 o
   0 -10   5       53.82       54.36      5.77 o
   1 -10   5       12.04        9.11      1.63 o
   2 -10   5      355.25      345.63     15.70 o
   3 -10   5        8.13        9.62      3.58 o
   4 -10   5      300.58      339.48     17.87 o
   5 -10   5      920.53      993.07     37.94 o
   6 -10   5      721.87      818.15     35.50 o
  -9  -9   5       17.96       16.75      5.92 o
  -8  -9   5      161.68      127.74     19.85 o
  -7  -9   5       11.11        6.52      6.49 o
  -6  -9   5      304.40      266.20     15.19 o
  -5  -9   5      910.69      902.45     30.80 o
  -4  -9   5      576.97      563.38     19.01 o
  -3  -9   5      435.44      433.64     16.50 o
  -2  -9   5      100.91       99.62      6.78 o
  -1  -9   5       39.42       30.55      3.55 o
   0  -9   5       74.67       79.72      7.18 o
   1  -9   5      768.45      773.12     17.19 o
   2  -9   5      176.08      126.44      6.93 o
   3  -9   5     1863.95     1978.12     32.33 o
   4  -9   5      144.30      126.84     14.68 o
   5  -9   5      356.47      400.54     26.85 o
   6  -9   5      176.00      168.76     25.83 o
   7  -9   5       18.82       15.46      6.09 o
 -10  -8   5       26.45       21.52      5.99 o
  -9  -8   5        8.73        2.99      4.12 o
  -8  -8   5      380.33      397.12     24.85 o
  -7  -8   5      228.50      246.63     14.69 o
  -6  -8   5        8.39       10.79      2.96 o
  -5  -8   5        5.62        5.18      8.20 o
  -4  -8   5      304.95      254.28     12.14 o
  -3  -8   5       85.38       84.50     11.39 o
  -2  -8   5      950.48      905.87     10.32 o
  -1  -8   5        2.19        3.22      1.75 o
   0  -8   5      214.47      233.10     10.54 o
   1  -8   5      157.27      152.22      6.78 o
   2  -8   5     2305.42     2366.05     31.42 o
   3  -8   5     2310.27     2474.42     32.96 o
   4  -8   5     1167.74     1234.33     18.81 o
   5  -8   5        1.73        5.28      1.39 o
   6  -8   5      101.63       69.67      6.92 o
   7  -8   5      341.60      384.88     30.99 o
   8  -8   5       12.17       21.00      3.97 o
 -10  -7   5        0.03       -0.97      4.30 o
  -9  -7   5       28.81       25.81      7.21 o
  -8  -7   5      141.31      152.52     13.63 o
  -7  -7   5      570.90      596.41     23.14 o
  -6  -7   5      560.76      551.33     15.71 o
  -5  -7   5       12.97       25.52      9.79 o
  -4  -7   5       88.46       86.73     19.20 o
  -3  -7   5       26.92       21.62      6.10 o
  -2  -7   5      196.97      200.04      6.44 o
  -1  -7   5      722.36      726.37      9.52 o
   0  -7   5      896.28      896.97     13.65 o
   1  -7   5     4325.26     4551.62     36.78 o
   2  -7   5     2150.20     2190.75     23.87 o
   3  -7   5     1057.13     1077.31     14.11 o
   4  -7   5       35.76       41.76      3.66 o
   5  -7   5      227.74      229.66     15.46 o
   6  -7   5       19.52       23.26      4.35 o
   7  -7   5        8.46        9.24      1.92 o
   8  -7   5      183.77      195.38     19.19 o
   9  -7   5      124.27      126.19     10.11 o
 -10  -6   5      722.25      737.99     40.27 o
  -9  -6   5      492.56      531.96     38.02 o
  -8  -6   5     1937.10     2051.07     74.37 o
  -7  -6   5      485.31      525.88     15.08 o
  -6  -6   5       16.21       16.66      3.45 o
  -5  -6   5       28.20       22.41      3.52 o
  -4  -6   5        0.25        2.30      2.32 o
  -3  -6   5       40.61       57.41      3.61 o
  -2  -6   5      540.95      476.04     11.69 o
  -1  -6   5       70.17       59.56      6.12 o
   0  -6   5     2825.50     2898.51     27.16 o
   1  -6   5      395.49      347.83      8.71 o
   2  -6   5     1463.16     1338.39     41.23 o
   3  -6   5     1330.20     1364.26     14.10 o
   4  -6   5     1924.92     1973.11     26.52 o
   5  -6   5      847.89      832.51     31.95 o
   6  -6   5      303.98      303.50     15.19 o
   7  -6   5      547.30      616.16     18.68 o
   8  -6   5      271.29      269.80     20.60 o
   9  -6   5      776.79      880.24     43.49 o
 -10  -5   5      181.69      200.64     14.53 o
  -9  -5   5       51.48       30.25      5.95 o
  -8  -5   5      641.82      701.26     80.06 o
  -7  -5   5      340.42      331.15     17.90 o
  -6  -5   5       46.55       39.78      8.64 o
  -5  -5   5       56.47       62.32      4.76 o
  -4  -5   5      332.59      282.42     15.74 o
  -3  -5   5      579.45      624.18     28.66 o
  -2  -5   5     4262.77     4097.68     59.75 o
  -1  -5   5     4287.99     4086.28     45.65 o
   0  -5   5     3604.72     3744.35     36.84 o
   1  -5   5      166.83      126.54      5.39 o
   2  -5   5      733.31      769.33      9.55 o
   3  -5   5      125.22      117.62      3.12 o
   4  -5   5       66.53       64.53      3.57 o
   5  -5   5        7.26        7.10      1.53 o
   6  -5   5       66.46       81.26      6.89 o
   7  -5   5       37.50       40.30      3.14 o
   8  -5   5      542.78      556.36     13.68 o
   9  -5   5      398.12      382.32     25.73 o
  10  -5   5      315.15      291.88     28.15 o
 -10  -4   5      751.49      811.08     36.28 o
  -9  -4   5      705.63      688.95      9.82 o
  -8  -4   5      134.10      133.07      9.93 o
  -7  -4   5      280.42      303.63     28.08 o
  -6  -4   5       74.16       62.18      4.21 o
  -5  -4   5      110.93      106.32      7.59 o
  -4  -4   5        1.55        3.96      3.94 o
  -3  -4   5     1002.43      961.46     16.09 o
  -2  -4   5      569.11      458.48     28.95 o
  -1  -4   5       20.41       18.43      4.39 o
   0  -4   5     1757.40     1723.24     19.81 o
   1  -4   5     2801.48     3080.74     27.32 o
   2  -4   5      488.67      511.54      6.45 o
   3  -4   5      261.77      273.23      4.33 o
   4  -4   5      451.78      469.80      6.93 o
   5  -4   5     3999.33     3992.33     31.04 o
   6  -4   5     4480.02     4609.30     32.72 o
   7  -4   5     2637.80     2833.00     33.81 o
   8  -4   5       62.68       57.44      3.83 o
   9  -4   5       58.73       60.88      5.41 o
  10  -4   5        0.65        4.13      2.30 o
 -10  -3   5      173.93      162.95     18.95 o
  -9  -3   5        5.61        1.23      1.46 o
  -8  -3   5      893.96      979.27     19.02 o
  -7  -3   5      366.69      371.96     31.13 o
  -6  -3   5      147.77      138.85      6.96 o
  -5  -3   5      225.93      230.69      7.18 o
  -4  -3   5     3235.87     3213.65     50.40 o
  -3  -3   5      434.73      323.90     13.12 o
  -2  -3   5     1157.11     1005.15     18.45 o
  -1  -3   5     3007.62     2954.27     14.90 o
   0  -3   5      654.08      685.35      8.62 o
   1  -3   5      395.72      385.28      6.09 o
   2  -3   5     1367.38     1360.04     10.82 o
   3  -3   5     1085.95     1253.59     11.51 o
   4  -3   5      127.37      122.33      3.05 o
   5  -3   5      222.07      222.47      7.11 o
   6  -3   5      763.28      762.63     11.97 o
   7  -3   5     3305.68     3494.40     34.77 o
   8  -3   5        5.70        6.32      1.52 o
   9  -3   5      165.47      147.20      9.75 o
  10  -3   5        2.91       14.37      3.12 o
  11  -3   5       78.02       74.77      6.36 o
 -10  -2   5       69.06       46.26      7.23 o
  -9  -2   5        0.86        3.10      2.71 o
  -8  -2   5        0.40       94.71      9.22 o
  -7  -2   5      970.35     1133.21     30.65 o
  -6  -2   5       55.68       38.42     15.52 o
  -5  -2   5      785.77      794.76     12.69 o
  -4  -2   5      579.46      534.16     15.70 o
  -3  -2   5      446.70      414.51      9.47 o
  -2  -2   5      689.26      601.29     16.46 o
  -1  -2   5     1487.51     1414.34     19.57 o
   0  -2   5        2.17        3.97      1.05 o
   1  -2   5      228.84      210.32      4.15 o
   2  -2   5     2019.41     2200.70     15.40 o
   3  -2   5     1507.26     1434.26     11.06 o
   4  -2   5      821.78      701.42      6.90 o
   5  -2   5    11033.62    11018.53    122.51 o
   6  -2   5     1351.56     1303.20     10.99 o
   7  -2   5     3979.23     4160.27     44.53 o
   8  -2   5      223.64      209.82      8.77 o
   9  -2   5       12.41       11.27      1.92 o
  10  -2   5      212.81      202.84     15.19 o
  11  -2   5      383.72      404.29     31.86 o
 -10  -1   5        0.84        5.49      3.12 o
  -9  -1   5       64.57       61.69     11.31 o
  -8  -1   5      181.42      174.49     19.27 o
  -7  -1   5      194.50      582.48     38.25 o
  -6  -1   5     2028.91     1945.56     67.30 o
  -5  -1   5     3949.36     3978.40     38.79 o
  -4  -1   5     3783.47     3734.23     41.54 o
  -3  -1   5      478.06      423.15      6.96 o
  -2  -1   5        3.88       18.91      1.52 o
  -1  -1   5      192.44      198.89      6.09 o
   0  -1   5     1157.00     1052.59     17.52 o
   1  -1   5     1789.12     1618.91     23.61 o
   2  -1   5        3.41        4.79      1.58 o
   3  -1   5        0.32        3.79      1.02 o
   4  -1   5     1040.51     1010.02     10.32 o
   5  -1   5      638.15      573.46      5.91 o
   6  -1   5     6211.65     6748.75     38.55 o
   7  -1   5      219.71      202.41      6.59 o
   8  -1   5     1562.17     1494.41     41.85 o
   9  -1   5       65.47       67.77      3.89 o
  10  -1   5       64.38       66.19      4.28 o
  11  -1   5      838.21      910.67     26.59 o
  12  -1   5      903.02      974.53     41.69 o
 -10   0   5       47.31       41.37      6.98 o
  -9   0   5       18.21       23.33      7.29 o
  -8   0   5        1.28        4.85      3.21 o
  -7   0   5     1959.46     2138.82     84.70 o
  -6   0   5       89.47      367.26     27.14 o
  -5   0   5      141.10      140.07      7.96 o
  -4   0   5       23.91       20.67      2.81 o
  -3   0   5       40.51       43.44      2.73 o
  -2   0   5       57.27       44.30      4.54 o
  -1   0   5      363.24      386.56      7.06 o
   0   0   5       33.68       40.77      2.54 o
   1   0   5     2847.21     2670.83     33.93 o
   2   0   5     3384.40     3334.70     26.65 o
   3   0   5    17297.62    17259.96    106.89 o
   4   0   5     9053.93     9267.62    119.13 o
   5   0   5      817.49      669.71      8.58 o
   6   0   5      242.82      219.37      7.95 o
   7   0   5      187.01      205.23      9.38 o
   8   0   5       96.19      112.18      8.89 o
   9   0   5       99.62       95.73      6.76 o
  10   0   5       58.25       49.69      5.83 o
  11   0   5       16.89        7.08      2.53 o
  12   0   5       38.28       39.42      5.44 o
 -10   1   5       68.01       86.44     12.42 o
  -9   1   5        6.19        9.78      6.15 o
  -8   1   5     1201.63     1248.70     49.35 o
  -7   1   5     1059.41     2066.59     61.14 o
  -6   1   5     2315.49     2112.01     74.85 o
  -5   1   5      918.72      840.31     12.98 o
  -4   1   5      120.56      133.45      4.83 o
  -3   1   5      929.54     1036.13     13.46 o
  -2   1   5      103.85       86.55      6.50 o
  -1   1   5      143.84      147.36      5.75 o
   0   1   5      195.60      225.67      7.75 o
   2   1   5        0.80        5.40      1.05 o
   3   1   5        0.76        1.59      2.44 o
   4   1   5      625.77      799.81     31.06 o
   5   1   5       18.63       29.01      3.17 o
   6   1   5      123.82      107.12      5.00 o
   7   1   5     1104.06     1110.62     17.62 o
   8   1   5     1622.34     1494.85     18.56 o
   9   1   5     3462.81     3437.28     52.64 o
  10   1   5     1199.00     1201.25     19.37 o
  11   1   5      802.71      821.59     17.42 o
  12   1   5      125.63      144.27     15.68 o
 -10   2   5      350.83      333.17     49.40 o
  -9   2   5      982.41     1105.44     56.62 o
  -8   2   5      617.34      558.20     17.45 o
  -7   2   5      112.42      107.49      6.89 o
  -6   2   5        6.30       20.12      9.20 o
  -5   2   5       61.70       46.15      4.39 o
  -4   2   5       42.81       49.11      3.32 o
  -3   2   5        0.14        2.92      1.55 o
  -2   2   5      313.97      315.49      8.82 o
  -1   2   5      163.54      117.56      6.70 o
   0   2   5     7777.11     7724.21     28.58 o
   1   2   5    14861.63    15005.16     62.41 o
   2   2   5     1486.03     1889.87     30.30 o
   3   2   5     4016.53     5121.55     32.70 o
   4   2   5      391.09      631.91     75.37 o
   5   2   5     1617.33     2241.92     25.33 o
   6   2   5      340.80      362.91      7.18 o
   7   2   5      198.96      184.19      9.79 o
   8   2   5      180.86      174.08      9.08 o
   9   2   5     1074.21     1104.32      9.77 o
  10   2   5      273.39      228.62     12.31 o
  11   2   5      215.00      180.70     17.30 o
  12   2   5      132.36      128.54     12.08 o
  -9   3   5      437.95      413.75     16.05 o
  -8   3   5     1486.59     1465.49     38.14 o
  -7   3   5      824.80      874.83     31.35 o
  -6   3   5      584.21      542.17     13.70 o
  -5   3   5        5.11        4.73      1.73 o
  -4   3   5      409.48      425.51      8.57 o
  -3   3   5      110.60      108.20      6.60 o
  -2   3   5     4443.94     4773.46     45.30 o
  -1   3   5     1639.20     1504.66     17.26 o
   0   3   5     1769.23     1685.63     18.76 o
   1   3   5        3.64       14.44      3.93 o
   2   3   5       27.48       17.09      1.80 o
   3   3   5        3.79        5.22      1.28 o
   4   3   5     1008.67     1457.40     17.10 o
   5   3   5      404.64      633.63     12.43 o
   6   3   5       54.07       49.73      6.57 o
   7   3   5     1113.61     1045.09     14.59 o
   8   3   5     3908.55     3817.73     60.78 o
   9   3   5     4723.42     4889.67    138.24 o
  10   3   5      233.61      220.15     17.31 o
  11   3   5      505.69      487.81     18.30 o
  12   3   5      210.03      192.64     11.21 o
  13   3   5        5.57        8.81      2.52 o
  -9   4   5      353.27      398.50     40.02 o
  -8   4   5      104.81       74.06      7.73 o
  -7   4   5       78.03       81.48      7.44 o
  -6   4   5      167.75      122.68      9.11 o
  -5   4   5       80.64       73.57      4.50 o
  -4   4   5       63.47       44.02      2.80 o
  -3   4   5     1404.99     1343.02     15.33 o
  -2   4   5     1592.51     1498.01     18.12 o
  -1   4   5    10494.13    11258.13    173.18 o
   0   4   5     3243.59     3274.68     24.23 o
   1   4   5        3.26        5.13      2.34 o
   2   4   5      224.52      180.92      4.96 o
   3   4   5      253.98      264.93     19.96 o
   4   4   5       72.52       90.04      3.77 o
   5   4   5     3202.70     4316.76    162.25 o
   6   4   5     1830.54     2072.26    150.00 o
   7   4   5     2087.85     2123.82     17.18 o
   8   4   5      339.32      334.33      8.57 o
   9   4   5        0.91        0.89      0.68 o
  10   4   5        3.83        3.91      4.74 o
  11   4   5      303.57      253.52     14.41 o
  12   4   5       29.27       30.93      5.15 o
  13   4   5        1.25       10.11      2.62 o
  -9   5   5      161.51      153.87     17.54 o
  -8   5   5      327.67      275.14     23.33 o
  -7   5   5       16.40       18.62      3.29 o
  -6   5   5      406.16      377.87     19.45 o
  -5   5   5     1108.28     1121.67     23.73 o
  -4   5   5     1535.49     1556.69     16.99 o
  -3   5   5     6103.33     6421.66     52.92 o
  -2   5   5     1551.07     1555.56     17.28 o
  -1   5   5     2846.69     2785.76     28.36 o
   0   5   5      259.87      291.61      6.28 o
   1   5   5      998.55      879.83     12.36 o
   2   5   5      730.24      651.30      7.98 o
   3   5   5      161.50      195.71      6.94 o
   4   5   5     1975.95     1933.46     40.94 o
   5   5   5     1785.03     1788.59    148.62 o
   6   5   5     4597.81     4981.37    189.88 o
   7   5   5     2513.36     2557.80     32.31 o
   8   5   5     1336.64     1312.41     22.40 o
   9   5   5      672.42      679.38     13.93 o
  10   5   5      203.09      171.43     15.67 o
  11   5   5      130.58      138.92     18.02 o
  12   5   5       14.29       29.81      5.86 o
  13   5   5      479.90      551.86     32.44 o
  -8   6   5      126.44      110.32     14.30 o
  -7   6   5       39.68       37.59      9.98 o
  -6   6   5       15.63        4.05      9.27 o
  -5   6   5       10.23        9.42      3.94 o
  -4   6   5     2402.11     2394.05     52.28 o
  -3   6   5      705.38      669.52     11.84 o
  -2   6   5     3060.33     3113.63     24.45 o
  -1   6   5      136.05      125.28      7.82 o
   0   6   5      908.64      821.93     16.23 o
   1   6   5        5.92       12.76      1.85 o
   2   6   5      250.35      247.56      4.89 o
   3   6   5      134.55      106.50      5.59 o
   4   6   5     1035.85     1008.27     13.22 o
   5   6   5     1231.60     1009.75     27.89 o
   6   6   5     2568.71     2702.78     34.41 o
   7   6   5       15.93       18.14      2.33 o
   8   6   5        1.12        3.98      1.22 o
   9   6   5       39.90       40.00      6.01 o
  10   6   5      114.85      126.47     20.48 o
  11   6   5      291.18      273.93     27.79 o
  12   6   5       46.28      156.10     71.26 o
  13   6   5      586.03      676.56     81.06 o
  -8   7   5       16.67        5.19      2.82 o
  -7   7   5      134.60      131.71     19.87 o
  -6   7   5     1311.02     1316.64     38.12 o
  -5   7   5     3965.87     4184.48    103.35 o
  -4   7   5      892.44      929.08     20.75 o
  -3   7   5     1919.65     1990.00     29.88 o
  -2   7   5      211.97      204.52      9.13 o
  -1   7   5      867.78      866.62     13.28 o
   0   7   5       42.28       46.12      3.84 o
   1   7   5      865.32      800.94     10.76 o
   2   7   5     1703.36     1740.59     18.18 o
   3   7   5        2.06        5.15      1.64 o
   4   7   5     1787.43     1672.50     17.88 o
   5   7   5     2906.35     2887.46     43.14 o
   6   7   5      997.63     1034.42     70.07 o
   7   7   5      774.34      762.27     13.60 o
   8   7   5       16.68       15.83      2.34 o
   9   7   5      298.69      282.82     16.03 o
  10   7   5        3.60        6.04      3.95 o
  11   7   5     1035.73     1102.02     42.85 o
  12   7   5      779.26      785.50     41.37 o
  13   7   5      259.58      578.22    119.61 o
  -7   8   5       83.02       67.43      8.24 o
  -6   8   5      203.26      210.29     25.87 o
  -5   8   5      168.54      139.95     13.43 o
  -4   8   5     1949.54     2113.16     46.22 o
  -3   8   5      175.67      159.53     12.62 o
  -2   8   5      147.72      132.93      7.78 o
  -1   8   5       27.40       25.00      3.55 o
   0   8   5      628.95      650.07     11.05 o
   1   8   5     1154.46     1202.35     14.22 o
   2   8   5     3346.06     3301.46     30.98 o
   3   8   5     4662.88     4812.49     48.88 o
   4   8   5       59.02       45.75      5.94 o
   5   8   5      351.31      317.89      5.34 o
   6   8   5      139.82      143.48      6.23 o
   7   8   5      100.26       86.55      6.45 o
   8   8   5       49.74       48.29      3.53 o
   9   8   5        1.15        0.19      0.91 o
  10   8   5       74.30       65.56      6.30 o
  11   8   5     1195.68     1210.17     32.40 o
  12   8   5      359.08      362.68     26.80 o
  13   8   5      600.15      706.90     56.37 o
  -7   9   5      886.32      995.72     43.40 o
  -6   9   5      687.93      702.41     69.60 o
  -5   9   5      519.52      516.66     20.32 o
  -4   9   5       68.70       60.82      7.79 o
  -3   9   5      219.29      201.42     19.51 o
  -2   9   5       77.19       96.79     13.49 o
  -1   9   5        5.20        8.69      2.12 o
   0   9   5      351.79      347.30     18.67 o
   1   9   5       35.98       54.94      4.06 o
   2   9   5     3025.84     3038.09     21.19 o
   3   9   5      332.11      300.47      6.69 o
   4   9   5       94.99       90.52      4.78 o
   5   9   5        2.07        6.07      1.38 o
   6   9   5      138.78      112.66      5.32 o
   7   9   5      183.88      163.84      8.76 o
   8   9   5      523.44      493.31     11.14 o
   9   9   5     1921.46     1949.08     32.43 o
  10   9   5       72.17       76.24      8.27 o
  11   9   5      942.34      916.92     22.33 o
  12   9   5      172.45      155.81     17.22 o
  13   9   5      288.84      229.66     47.24 o
  -6  10   5       18.71       19.83      4.57 o
  -5  10   5       97.60       85.67      8.61 o
  -4  10   5        1.45        7.03      3.94 o
  -3  10   5      574.38      579.15     22.49 o
  -2  10   5       10.35       26.49      4.64 o
  -1  10   5     2322.41     2476.51     42.50 o
   0  10   5     2120.52     1954.71     41.00 o
   1  10   5     5061.22     5195.75     67.43 o
   2  10   5      782.06      786.27     11.83 o
   3  10   5      247.65      253.66     10.94 o
   4  10   5       75.30       85.52      6.71 o
   5  10   5      204.01      178.80     10.61 o
   6  10   5       78.65       81.36      4.64 o
   7  10   5        2.90        3.40      1.08 o
   8  10   5      134.26      108.61     13.75 o
   9  10   5      230.63      208.18     13.97 o
  10  10   5      225.49      243.95     27.09 o
  11  10   5      358.09      366.76     22.17 o
  12  10   5      124.19      104.15     13.58 o
  -5  11   5      216.70      224.81     19.96 o
  -4  11   5      212.53      232.54     22.37 o
  -3  11   5      643.87      696.70     24.87 o
  -2  11   5       74.76       66.50      7.00 o
  -1  11   5      485.11      507.81     20.37 o
   0  11   5      465.15      446.13     31.84 o
   1  11   5     1196.69     1194.87     20.37 o
   2  11   5      882.71      927.23     11.68 o
   3  11   5       38.69       24.60      4.85 o
   4  11   5        3.20        6.66      4.63 o
   5  11   5      415.85      393.69     11.66 o
   6  11   5      110.45      107.41      8.25 o
   7  11   5     1124.54     1062.65     21.19 o
   8  11   5      905.08      850.23     15.40 o
   9  11   5     2366.26     2456.12     64.13 o
  10  11   5      157.66      146.46     29.37 o
  11  11   5      161.06      139.70     15.97 o
  12  11   5      164.21      158.30     15.40 o
  -4  12   5      232.98      215.99     24.01 o
  -3  12   5      281.48      278.05     27.14 o
  -2  12   5     2083.78     2212.93     29.08 o
  -1  12   5     1514.88     1722.98     44.19 o
   0  12   5      786.90      879.13     32.22 o
   1  12   5      561.27      554.14     15.16 o
   2  12   5        0.72        1.87      1.31 o
   3  12   5      581.41      582.86     73.41 o
   4  12   5      142.68      121.35     16.85 o
   5  12   5       25.26       18.69      4.94 o
   6  12   5       66.28       62.01      7.07 o
   7  12   5       12.65       11.37      1.55 o
   8  12   5       64.00       64.22      4.59 o
   9  12   5       16.68       12.10      2.09 o
  10  12   5        5.68        6.55      1.51 o
  11  12   5       54.82       43.15      6.14 o
  12  12   5       20.04       18.71      3.79 o
  -3  13   5      110.65      111.00     15.73 o
  -2  13   5        4.06        6.47      3.16 o
  -1  13   5       48.07       44.18      7.55 o
   0  13   5       58.02       67.19      6.96 o
   1  13   5       27.95       27.29      3.58 o
   2  13   5        3.58        7.71      2.84 o
   3  13   5      261.44      305.08     36.08 o
   4  13   5      455.28      477.05     49.24 o
   5  13   5     1771.82     1833.31     34.76 o
   6  13   5      648.99      706.16     32.06 o
   7  13   5     1334.42     1423.10     30.05 o
   8  13   5        1.54        3.34      1.21 o
   9  13   5      357.98      299.03     20.61 o
  10  13   5        4.44       10.31      4.22 o
  11  13   5       18.37       11.56      3.41 o
  -2  14   5      936.37     1109.87     47.68 o
  -1  14   5      550.48      583.74     17.14 o
   0  14   5       47.34       43.76      7.00 o
   1  14   5       51.57       44.87     10.42 o
   2  14   5       62.46       45.41      6.36 o
   3  14   5       93.18      134.14     21.20 o
   4  14   5       70.38       61.88     12.13 o
   5  14   5       23.43       27.45      6.69 o
   6  14   5        9.59        7.09      7.01 o
   7  14   5       23.89       32.73      4.75 o
   8  14   5       19.59       14.13      2.17 o
   9  14   5       38.79       28.49      5.57 o
  10  14   5       19.92       15.29      5.33 o
  -1  15   5        5.20        7.44      3.18 o
   0  15   5       42.80       44.57     15.20 o
   1  15   5       26.17       22.54      6.95 o
   2  15   5        3.89        5.92      3.82 o
   3  15   5      497.85      511.31     36.28 o
   4  15   5      490.99      504.39     22.71 o
   5  15   5     1321.13     1314.29     65.65 o
   6  15   5       56.69       45.46      5.88 o
   7  15   5      105.05       93.30     11.18 o
   8  15   5       76.55       51.20      6.12 o
   9  15   5       12.87       10.11      4.49 o
  10  15   5        0.50       11.06      5.76 o
   1  16   5      226.00      217.80     38.04 o
   2  16   5       18.04       18.68      5.10 o
   3  16   5      313.91      270.54     30.46 o
   4  16   5        0.34       14.77      5.56 o
   5  16   5        1.62        3.54      2.77 o
   6  16   5      110.10      106.95     11.54 o
   7  16   5        0.02        2.77      3.01 o
   8  16   5       64.21       45.16      6.78 o
   4  17   5       70.49       78.20      8.84 o
   5  17   5       21.67       12.26      4.94 o
  -5 -13   6      106.58      104.35     11.08 o
  -4 -13   6       31.15       25.89      6.05 o
  -3 -13   6        3.32        9.17      5.92 o
  -2 -13   6      813.89      932.57     39.87 o
  -1 -13   6      752.27      851.68     37.16 o
   0 -13   6      508.26      577.75     36.94 o
   1 -13   6      154.07      174.88     19.91 o
  -7 -12   6        2.09        8.92      3.19 o
  -6 -12   6        0.86        6.29      2.76 o
  -5 -12   6        9.80       16.02      3.97 o
  -4 -12   6       50.53       52.68     13.29 o
  -3 -12   6       44.93       42.44      8.82 o
  -2 -12   6       48.91       50.18      7.32 o
  -1 -12   6        5.53        8.27      6.85 o
   0 -12   6      581.38      622.37     44.92 o
   1 -12   6       54.52       56.20     10.44 o
   2 -12   6      213.69      259.77     28.04 o
   3 -12   6      355.18      391.77     48.44 o
  -7 -11   6       48.61       49.30      4.35 o
  -6 -11   6       13.18       15.71      3.85 o
  -5 -11   6      248.66      245.29     10.29 o
  -4 -11   6      948.65     1014.68     22.48 o
  -3 -11   6      756.07      749.61      7.99 o
  -2 -11   6     1816.29     1876.55     99.72 o
  -1 -11   6      669.28      683.59     24.20 o
   0 -11   6      126.73      105.05      8.49 o
   1 -11   6        0.34        6.63      3.19 o
   2 -11   6       30.28       17.30      4.37 o
   3 -11   6       63.53       55.23      8.82 o
   4 -11   6        2.46       -2.58      4.50 o
   5 -11   6        0.34        9.37      4.38 o
  -8 -10   6      122.85      109.01     13.24 o
  -7 -10   6        3.22        1.30      1.86 o
  -6 -10   6      132.36      115.72     14.82 o
  -5 -10   6       12.70        8.73      2.54 o
  -4 -10   6       17.76       16.95      3.18 o
  -3 -10   6      111.88       99.23      6.19 o
  -2 -10   6     1128.56     1192.72     19.21 o
  -1 -10   6       18.46       17.34      4.75 o
   0 -10   6       73.18       56.53     11.59 o
   1 -10   6       21.26       17.50      7.04 o
   2 -10   6       82.02       89.96     25.06 o
   3 -10   6       27.95       31.00      4.83 o
   4 -10   6      853.77      910.11     32.92 o
   5 -10   6      452.69      523.41     16.63 o
   6 -10   6      364.38      428.46     52.37 o
  -9  -9   6       80.61       51.79      6.87 o
  -8  -9   6       32.16       33.99      9.20 o
  -7  -9   6        0.77        3.79      1.65 o
  -6  -9   6      217.21      215.90     12.38 o
  -5  -9   6      500.89      455.98     24.76 o
  -4  -9   6     3899.16     4083.28     90.31 o
  -3  -9   6     2530.55     2681.14     51.60 o
  -2  -9   6      130.12      124.34      8.97 o
  -1  -9   6       64.07       65.92      7.56 o
   0  -9   6       50.36       66.13     16.39 o
   1  -9   6      309.63      289.82     18.95 o
   2  -9   6       62.98       58.75     15.46 o
   3  -9   6      790.04      818.83     29.65 o
   4  -9   6        5.06        4.14      2.03 o
   5  -9   6       20.43       25.85      5.96 o
   6  -9   6      217.23      221.74     15.65 o
   7  -9   6       65.69       48.50      4.81 o
  -9  -8   6       74.71       79.79      8.56 o
  -8  -8   6       79.68       78.58      9.64 o
  -7  -8   6      104.13       90.31     16.40 o
  -6  -8   6      398.69      378.83     20.88 o
  -5  -8   6      446.10      464.34     20.93 o
  -4  -8   6       13.91       10.45      3.40 o
  -3  -8   6        5.00        9.86      4.24 o
  -2  -8   6      157.98      169.09     21.55 o
  -1  -8   6      203.84      171.49     18.11 o
   0  -8   6      449.57      414.69      6.21 o
   1  -8   6      335.69      297.26     10.80 o
   2  -8   6     3071.60     3159.66     58.87 o
   3  -8   6     2189.40     2214.71     45.20 o
   4  -8   6     1648.58     1754.07     33.24 o
   5  -8   6       53.06       44.64      4.11 o
   6  -8   6        2.04        2.50      1.32 o
   7  -8   6       10.04        5.50      1.86 o
   8  -8   6       30.17       22.71      3.60 o
  -9  -7   6       10.26       19.95      5.45 o
  -8  -7   6      236.03      257.02     19.07 o
  -7  -7   6      921.61      939.56     25.12 o
  -6  -7   6      358.23      359.44     19.90 o
  -5  -7   6      292.98      264.91     17.63 o
  -4  -7   6      562.69      551.19     16.62 o
  -3  -7   6       30.21       26.79     11.59 o
  -2  -7   6      103.74       80.57      6.04 o
  -1  -7   6      467.86      461.13     10.77 o
   0  -7   6      212.29      199.08      8.09 o
   1  -7   6     1626.78     1550.65     20.62 o
   2  -7   6      643.74      630.14     13.49 o
   3  -7   6        0.01        1.49      2.71 o
   4  -7   6       48.47       57.36      6.90 o
   5  -7   6      120.56      109.96      8.94 o
   6  -7   6       18.99       16.37      3.20 o
   7  -7   6        6.48        8.01      1.85 o
   8  -7   6      215.87      209.93     16.86 o
 -10  -6   6       73.57       73.00     10.94 o
  -9  -6   6      233.80      233.14     16.07 o
  -8  -6   6      323.09      328.65     20.81 o
  -7  -6   6      893.59      919.79     33.25 o
  -6  -6   6      182.96      185.55     11.39 o
  -5  -6   6       39.22       27.29      4.36 o
  -4  -6   6      158.29      156.64     10.96 o
  -3  -6   6      524.26      486.83     15.10 o
  -2  -6   6      107.92      102.52      5.79 o
  -1  -6   6      239.49      229.60      6.18 o
   0  -6   6     2888.37     2942.42     20.37 o
   1  -6   6     1737.89     1742.01     16.12 o
   2  -6   6     3327.03     3406.39     32.97 o
   3  -6   6      843.26      832.79     15.56 o
   4  -6   6      732.60      738.69     15.37 o
   5  -6   6      281.36      291.33     13.96 o
   6  -6   6       11.84        4.62      2.36 o
   7  -6   6      167.29      135.47     11.78 o
   8  -6   6        6.48       12.96      2.93 o
   9  -6   6      121.07      121.96     10.97 o
 -10  -5   6      216.56      203.73     38.97 o
  -9  -5   6       22.25       15.17      5.48 o
  -8  -5   6     1012.00     1002.00     22.79 o
  -7  -5   6      141.31      133.16      8.75 o
  -6  -5   6      329.90      337.27     19.34 o
  -5  -5   6      401.31      391.69     13.42 o
  -4  -5   6       16.54        8.52      7.97 o
  -3  -5   6      142.67      185.78     17.47 o
  -2  -5   6     2769.59     2916.09     32.98 o
  -1  -5   6     1141.67     1118.43     14.13 o
   0  -5   6     1794.77     1887.83     23.85 o
   1  -5   6       31.18       48.97      4.63 o
   2  -5   6       30.63       20.99      2.04 o
   3  -5   6       96.71       99.64      3.43 o
   4  -5   6      125.23      118.36      5.30 o
   5  -5   6       15.99       19.11      1.85 o
   6  -5   6      364.05      355.58     12.97 o
   7  -5   6      121.48       91.26      5.99 o
   8  -5   6      745.20      808.29     20.10 o
   9  -5   6      683.83      705.16     35.80 o
  10  -5   6      169.34      160.86     18.12 o
 -10  -4   6      478.16      499.12     47.64 o
  -9  -4   6      150.62      146.20     18.26 o
  -8  -4   6       40.68       36.11      5.24 o
  -7  -4   6       23.35       23.33      4.59 o
  -6  -4   6      117.91       94.27     10.79 o
  -5  -4   6      108.65       96.43      7.49 o
  -4  -4   6      173.29      156.14      6.89 o
  -3  -4   6      239.18      221.70      6.29 o
  -2  -4   6      831.52      676.43     17.73 o
  -1  -4   6     2282.93     2131.51     66.02 o
   0  -4   6     8180.35     8114.09     76.40 o
   1  -4   6     1644.97     1817.08     17.26 o
   2  -4   6       37.10       46.79      2.95 o
   3  -4   6       14.86       13.47      1.32 o
   4  -4   6      272.91      296.62      5.40 o
   5  -4   6     1795.15     1920.33     17.15 o
   6  -4   6     2257.07     2280.33     22.49 o
   7  -4   6      607.51      589.01     10.29 o
   8  -4   6      118.36      110.13      6.23 o
   9  -4   6      344.36      353.52     10.07 o
  10  -4   6      112.12       80.58      7.58 o
 -10  -3   6      231.61      215.01     23.12 o
  -9  -3   6        1.27        2.11      4.49 o
  -8  -3   6        6.68        4.59      1.90 o
  -7  -3   6      171.96      146.28      8.29 o
  -6  -3   6      218.71      211.73      9.71 o
  -5  -3   6       44.05       42.66      5.39 o
  -4  -3   6     1237.94     1160.95     23.88 o
  -3  -3   6      822.20      794.19     19.74 o
  -2  -3   6     4793.87     4831.55     66.63 o
  -1  -3   6      822.20      787.67     14.11 o
   0  -3   6      184.70      156.95      3.47 o
   1  -3   6      395.45      379.96      5.00 o
   2  -3   6      290.28      269.68      5.15 o
   3  -3   6       47.81       53.96      2.76 o
   4  -3   6       69.90       51.79      3.02 o
   5  -3   6      775.76      761.27      8.40 o
   6  -3   6     8217.84     8671.42     87.38 o
   7  -3   6      965.96      937.49     14.19 o
   8  -3   6      438.40      508.62     15.24 o
   9  -3   6       55.86       49.08      4.39 o
  10  -3   6      132.06      135.27     14.46 o
  11  -3   6       13.64       16.91      4.61 o
 -10  -2   6      217.50      195.16     29.22 o
  -9  -2   6       51.35       74.19     11.68 o
  -8  -2   6       53.86       35.88      3.59 o
  -7  -2   6      159.13      184.22     25.85 o
  -6  -2   6        9.61       37.45     15.18 o
  -5  -2   6        0.12        4.08      2.03 o
  -4  -2   6      895.64      851.66     18.05 o
  -3  -2   6      682.89      601.41     15.97 o
  -2  -2   6     2859.85     2974.48     59.16 o
  -1  -2   6      741.91      738.88     16.43 o
   0  -2   6     1698.71     1573.78     17.33 o
   1  -2   6      267.45      324.75      6.41 o
   2  -2   6     1630.07     1687.53     21.63 o
   3  -2   6     2116.31     2163.16     24.94 o
   4  -2   6     5154.56     5183.28     37.91 o
   5  -2   6     7092.69     7747.91     56.63 o
   6  -2   6      366.86      353.27      7.26 o
   7  -2   6      730.29      708.35     12.09 o
   8  -2   6       72.71       77.20      5.14 o
   9  -2   6        5.33       16.72      1.69 o
  10  -2   6       86.42       78.89      5.21 o
  11  -2   6       32.62       42.84      3.34 o
 -10  -1   6       52.63       69.49     11.39 o
  -9  -1   6      191.10      159.28     39.99 o
  -8  -1   6      248.02      180.27     15.20 o
  -7  -1   6       20.19       52.02     13.40 o
  -6  -1   6     1851.70     1895.68     45.77 o
  -5  -1   6     1228.06     1152.44     34.80 o
  -4  -1   6     3607.55     3711.02     31.44 o
  -3  -1   6     1967.76     1937.15     24.09 o
  -2  -1   6      273.14      243.84      7.55 o
  -1  -1   6     1607.11     1758.31     24.99 o
   0  -1   6        0.17        0.16      1.96 o
   1  -1   6     3163.85     3198.19     20.56 o
   2  -1   6      291.41      195.99      6.44 o
   3  -1   6      304.02      304.24     11.17 o
   4  -1   6     2318.88     2280.44     25.72 o
   5  -1   6     2222.04     2325.51     22.17 o
   6  -1   6     3232.04     3245.14     25.15 o
   7  -1   6      326.73      324.33      8.46 o
   8  -1   6      415.29      429.80     15.37 o
   9  -1   6        3.03        7.73      2.36 o
  10  -1   6      161.25      142.99     11.05 o
  11  -1   6      400.07      371.52      9.54 o
  12  -1   6      270.22      303.82     24.19 o
 -10   0   6        2.56        8.41      5.23 o
  -9   0   6      274.76      258.00     15.40 o
  -8   0   6        2.09        4.53      2.05 o
  -7   0   6      316.72      290.07     40.14 o
  -5   0   6       44.94       58.14     14.15 o
  -4   0   6     1773.23     1719.59     23.41 o
  -3   0   6      514.89      504.10      9.35 o
  -2   0   6      136.44      174.99      9.40 o
  -1   0   6     2257.60     2231.34     40.02 o
   0   0   6     3123.96     3102.24     25.03 o
   1   0   6     6161.72     6234.27     63.92 o
   2   0   6     3448.60     3519.20     29.52 o
   3   0   6    18900.38    20279.70    444.38 o
   4   0   6     1951.11     2010.61     17.11 o
   5   0   6     3016.26     2972.32     29.76 o
   6   0   6       55.01       52.20      2.60 o
   7   0   6     2110.66     2091.58     20.50 o
   8   0   6      707.66      711.90     16.49 o
   9   0   6      254.07      283.69     17.79 o
  10   0   6      390.32      369.72     22.28 o
  11   0   6       21.35       24.98      4.35 o
  12   0   6      234.11      253.69     22.63 o
  -9   1   6       23.03        2.40      5.25 o
  -8   1   6     1707.54     1849.22     70.06 o
  -7   1   6       99.29       71.70      8.05 o
  -6   1   6     4302.30     4626.93     87.73 o
  -5   1   6      693.53      657.02     12.64 o
  -4   1   6      289.94      284.68      8.09 o
  -3   1   6       26.22       31.18      2.74 o
  -2   1   6       88.75       64.31      8.76 o
  -1   1   6       47.15       57.83      4.26 o
   0   1   6      518.17      403.14      8.76 o
   1   1   6      166.11      171.59      9.07 o
   2   1   6     3471.93     3214.97     25.88 o
   3   1   6     1803.83     1902.63     16.36 o
   4   1   6     2100.39     2383.36     24.59 o
   5   1   6      157.79      124.86     10.41 o
   6   1   6      346.67      297.50     11.89 o
   7   1   6        8.76        8.87      2.16 o
   8   1   6      891.98      891.96     14.78 o
   9   1   6     1776.45     1800.22     30.97 o
  10   1   6      475.66      430.48     22.71 o
  11   1   6      254.03      223.09     15.49 o
  12   1   6      116.15       96.36     12.93 o
  -9   2   6       73.98      104.39     14.45 o
  -8   2   6      295.34      232.63     59.29 o
  -7   2   6       22.60        9.66      4.12 o
  -6   2   6        1.78       14.66     20.17 o
  -5   2   6      475.07      577.04     87.26 o
  -4   2   6      293.61      304.56      8.48 o
  -3   2   6      237.83      236.69      7.92 o
  -2   2   6       50.41       32.57      3.37 o
  -1   2   6      549.59      685.34     10.81 o
   0   2   6      851.15      677.44     12.53 o
   1   2   6    15402.90    15491.96     94.62 o
   2   2   6     4142.92     5168.16     26.25 o
   3   2   6     9135.00     9717.55    183.05 o
   4   2   6       84.09       43.87      2.92 o
   5   2   6      829.92     1276.30     21.51 o
   6   2   6       25.37       16.66      1.68 o
   7   2   6      656.47      585.53      9.54 o
   8   2   6      416.14      372.27     17.98 o
   9   2   6       14.12       12.71      2.03 o
  10   2   6      377.26      351.42     17.14 o
  11   2   6       99.33       85.80     10.05 o
  12   2   6       74.81       69.59      7.12 o
  -9   3   6     1142.91     1147.91     69.43 o
  -8   3   6     1480.49     1542.94     53.71 o
  -7   3   6      885.79      864.09     43.39 o
  -6   3   6      791.50      828.14     18.18 o
  -5   3   6      121.48      129.60     12.53 o
  -4   3   6      661.82      641.92     11.33 o
  -3   3   6       67.49       58.82      4.62 o
  -2   3   6      249.86      258.88     10.37 o
  -1   3   6       75.83       66.73      5.19 o
   0   3   6      140.31      108.44      7.67 o
   1   3   6     1839.10     1857.97     24.65 o
   2   3   6      544.24      490.27     44.47 o
   3   3   6      793.99     1334.44     14.22 o
   4   3   6     2206.80     3388.10     35.70 o
   5   3   6     1446.43     2213.35     29.76 o
   6   3   6      937.26     1244.53     23.92 o
   7   3   6     1493.00     1685.21    208.38 o
   8   3   6     3464.77     3821.53    145.87 o
   9   3   6     2738.71     2798.44     49.28 o
  10   3   6      675.97      644.21     23.12 o
  11   3   6      187.02      164.18     17.90 o
  12   3   6       11.77       11.72     11.20 o
  13   3   6      192.33      193.26     17.76 o
  -9   4   6      185.57      209.80     22.78 o
  -8   4   6       12.62       15.14     10.12 o
  -7   4   6        0.96        1.87      1.79 o
  -6   4   6        9.32        4.41      1.80 o
  -5   4   6     1194.05     1243.17     30.71 o
  -4   4   6       34.02       30.06      4.07 o
  -3   4   6     2486.47     2489.00     23.50 o
  -2   4   6     3390.62     3257.90     39.38 o
  -1   4   6     3462.88     3446.59     40.15 o
   0   4   6       31.85        9.49      2.31 o
   1   4   6      324.53      415.80     12.14 o
   2   4   6      523.97      608.44      8.37 o
   3   4   6     1251.68     1563.20     77.40 o
   4   4   6      102.35      128.48      5.21 o
   5   4   6       34.55       59.34      4.91 o
   6   4   6      539.22      746.50     85.08 o
   7   4   6       12.46        4.78      3.40 o
   8   4   6     1020.92     1022.18     18.06 o
   9   4   6      626.61      591.55     18.15 o
  10   4   6        1.53        3.94      1.92 o
  11   4   6        3.65       15.41      5.64 o
  12   4   6       46.39       41.79      7.70 o
  13   4   6       10.12       17.74      4.05 o
  -8   5   6      192.37      170.56     25.20 o
  -7   5   6       45.32       31.22      8.57 o
  -6   5   6      672.77      609.77     24.38 o
  -5   5   6     1241.32     1277.67     19.64 o
  -4   5   6      131.91      107.24      6.90 o
  -3   5   6     1318.12     1260.91     18.34 o
  -2   5   6      219.92      170.24      6.22 o
  -1   5   6      106.54       81.69      6.17 o
   0   5   6       29.25       19.52      2.00 o
   1   5   6     1717.37     1816.13     20.54 o
   2   5   6      719.89      661.92     10.60 o
   3   5   6      398.03      388.38     22.05 o
   4   5   6      564.44      585.10     40.83 o
   5   5   6     4864.14     7071.01     69.83 o
   6   5   6     8191.80     9043.78    554.29 o
   7   5   6     4926.23     5081.29     43.05 o
   8   5   6      627.34      599.22      9.90 o
   9   5   6     1817.89     1808.84     19.33 o
  10   5   6       30.14       18.51      2.22 o
  11   5   6      180.66      152.79     24.95 o
  12   5   6       22.05       17.43      9.00 o
  13   5   6      255.28      318.64     29.37 o
  -8   6   6        0.65        0.02      5.87 o
  -7   6   6      168.81      179.18     13.85 o
  -6   6   6      252.67      263.56     21.06 o
  -5   6   6      452.12      414.31     12.07 o
  -4   6   6     1320.61     1275.81     17.74 o
  -3   6   6      593.08      519.16     11.56 o
  -2   6   6     3366.41     3409.50     28.88 o
  -1   6   6      731.11      667.66     10.71 o
   0   6   6      401.49      394.51      6.42 o
   1   6   6      101.98       97.26      9.65 o
   2   6   6      716.74      783.57      8.88 o
   3   6   6       91.34       70.12      6.94 o
   4   6   6      408.29      439.18     13.82 o
   5   6   6      171.42      142.10      6.68 o
   6   6   6       34.59       32.83      4.71 o
   7   6   6        0.18        2.37      3.76 o
   8   6   6       42.93       52.03      4.61 o
   9   6   6        0.14        5.00      1.38 o
  10   6   6      372.88      398.16     45.19 o
  11   6   6        3.42        5.22      4.38 o
  12   6   6      160.27      181.27     20.01 o
  13   6   6      677.70      760.70     48.31 o
  -7   7   6      120.78      105.04     11.60 o
  -6   7   6      644.07      619.85     19.73 o
  -5   7   6     1212.34     1234.08     34.68 o
  -4   7   6      532.20      501.53     40.68 o
  -3   7   6      284.42      285.14     12.45 o
  -2   7   6      380.83      364.56     12.32 o
  -1   7   6      196.20      187.40      6.59 o
   0   7   6        3.63        6.03      1.78 o
   1   7   6      146.59      159.81      8.81 o
   2   7   6      455.70      431.37      5.90 o
   3   7   6       35.85       58.41      3.94 o
   4   7   6     3467.61     3389.49     30.54 o
   5   7   6     3072.25     2989.19     42.61 o
   6   7   6     4346.95     4359.99     65.32 o
   7   7   6      279.41      282.12     19.99 o
   8   7   6        6.74        8.81      1.85 o
   9   7   6       55.97       51.03      4.24 o
  10   7   6       93.17       92.40      9.71 o
  11   7   6      785.00      784.26     32.07 o
  12   7   6        6.13       17.63      6.45 o
  13   7   6      229.84      238.60     24.77 o
  -7   8   6        6.29        7.36      2.14 o
  -6   8   6      620.77      650.92     31.87 o
  -5   8   6      554.14      598.43     19.30 o
  -4   8   6     3126.61     3356.72    107.20 o
  -3   8   6      581.99      588.54     20.01 o
  -2   8   6        9.11       18.24      2.38 o
  -1   8   6       15.39       15.16      3.17 o
   0   8   6       70.47       81.56      3.89 o
   1   8   6      629.24      601.43     22.12 o
   2   8   6     1619.01     1507.83     15.00 o
   3   8   6     1050.94     1030.08     13.23 o
   4   8   6      623.82      658.07      8.68 o
   5   8   6      369.58      349.10      6.87 o
   6   8   6      156.61      163.51     12.93 o
   7   8   6        8.90       10.95      2.81 o
   8   8   6       43.68       46.47      4.23 o
   9   8   6        3.40        5.96      1.23 o
  10   8   6      194.07      216.49     23.43 o
  11   8   6      390.17      369.56     24.07 o
  12   8   6     1188.09     1275.28     63.79 o
  13   8   6     1002.78     1049.77     63.64 o
  -6   9   6      410.11      423.42     26.33 o
  -5   9   6      328.30      365.63     24.59 o
  -4   9   6      237.35      261.60     19.30 o
  -3   9   6      252.65      250.53     19.18 o
  -2   9   6      227.42      225.27     15.55 o
  -1   9   6       12.00       16.71      2.51 o
   0   9   6     1047.43     1031.73     18.94 o
   1   9   6        1.38        8.40      1.85 o
   2   9   6     2439.47     2406.85     17.96 o
   3   9   6      543.30      493.62     20.64 o
   4   9   6     1376.82     1264.55     21.18 o
   5   9   6      566.05      524.81     12.56 o
   6   9   6        9.72        6.09      1.46 o
   7   9   6      253.56      232.01     11.12 o
   8   9   6        4.16        3.08      2.26 o
   9   9   6      261.62      272.34     22.56 o
  10   9   6      119.64       96.38     12.14 o
  11   9   6     1496.10     1509.79     34.33 o
  12   9   6       18.00       20.56      9.41 o
  13   9   6       21.43       12.92      4.07 o
  -6  10   6      251.36      237.47     24.40 o
  -5  10   6      148.32      151.52     14.87 o
  -4  10   6       79.27       67.02      9.06 o
  -3  10   6      227.82      203.83     16.59 o
  -2  10   6      637.35      626.13     18.71 o
  -1  10   6       57.53       61.14      8.65 o
   0  10   6      324.23      374.77     29.97 o
   1  10   6      919.03      906.56     11.79 o
   2  10   6     1711.67     1623.65     17.31 o
   3  10   6     1597.79     1592.89     20.59 o
   4  10   6      111.63       94.55      9.39 o
   5  10   6      215.05      216.34      8.62 o
   6  10   6      182.17      193.23      7.24 o
   7  10   6      137.90      125.03      6.81 o
   8  10   6      194.49      174.12     10.05 o
   9  10   6      271.24      231.64     20.52 o
  10  10   6     1098.61     1126.21     29.11 o
  11  10   6      774.29      790.84     26.94 o
  12  10   6      149.02      152.33     14.96 o
  -5  11   6       52.98       47.82     14.15 o
  -4  11   6        5.94        2.71      2.73 o
  -3  11   6      240.47      240.16     28.36 o
  -2  11   6      131.79      147.86     13.08 o
  -1  11   6        6.14        9.02      2.25 o
   0  11   6      419.52      423.04     24.75 o
   1  11   6      644.06      648.53     20.91 o
   2  11   6       52.45       52.07      3.75 o
   3  11   6       41.73       41.96      3.30 o
   4  11   6      460.37      449.80     11.92 o
   5  11   6        4.64        4.98      2.13 o
   6  11   6      255.76      234.70     10.41 o
   7  11   6      759.89      763.66     17.53 o
   8  11   6      288.57      270.23     16.28 o
   9  11   6     2426.79     2423.78     48.39 o
  10  11   6       92.68       82.22     12.93 o
  11  11   6      347.29      338.59     18.24 o
  12  11   6      147.68      113.47     13.86 o
  -4  12   6      210.15      208.88     25.00 o
  -3  12   6      283.49      258.18     24.92 o
  -2  12   6     1360.64     1498.30     35.47 o
  -1  12   6     1884.05     2018.61     53.52 o
   0  12   6      107.71      121.97     12.52 o
   1  12   6       63.13       62.09      6.50 o
   2  12   6       88.43       91.98      8.92 o
   3  12   6      409.28      438.79     34.22 o
   4  12   6       16.15       11.17      2.62 o
   5  12   6       22.33       23.86      3.78 o
   6  12   6       40.01       29.15      3.13 o
   7  12   6      153.22      142.18     10.47 o
   8  12   6      129.14      125.41      7.92 o
   9  12   6      433.13      385.11     26.08 o
  10  12   6      326.51      290.60     30.38 o
  11  12   6       21.13       14.40      3.87 o
  12  12   6       40.05       23.81      4.41 o
  -3  13   6        3.85        9.44      4.52 o
  -2  13   6      359.96      379.78     29.74 o
  -1  13   6       77.15       73.00      9.32 o
   0  13   6      336.97      321.41     31.69 o
   1  13   6       66.67       63.44      6.66 o
   2  13   6       16.64       10.29      2.56 o
   3  13   6        9.33       28.52      6.07 o
   4  13   6       33.54       28.83      7.38 o
   5  13   6     1030.02     1003.69     45.54 o
   6  13   6      218.66      198.17     14.08 o
   7  13   6     1726.23     1795.30     36.39 o
   8  13   6        1.59        1.89      2.09 o
   9  13   6      357.04      283.54     24.06 o
  10  13   6        0.25        2.93      3.65 o
  11  13   6      253.23      229.61     26.16 o
  -2  14   6      914.38     1008.54     51.45 o
  -1  14   6      763.69      869.28     34.44 o
   0  14   6       77.77       65.12      6.87 o
   1  14   6        0.59        2.36      1.00 o
   2  14   6      102.04       81.80     14.34 o
   3  14   6        0.47        7.96      3.81 o
   4  14   6        0.34       -0.62      4.66 o
   5  14   6      124.81      109.08     19.69 o
   6  14   6      667.78      657.92     19.49 o
   7  14   6      175.70      155.01     17.25 o
   8  14   6      112.44      107.38     10.88 o
   9  14   6        7.95       15.78      5.77 o
  10  14   6        6.62        5.17      4.02 o
  11  14   6       31.28       34.96      8.41 o
  -1  15   6       31.84       23.60      5.41 o
   0  15   6       83.15      102.55     12.98 o
   1  15   6        0.58        4.44      3.12 o
   2  15   6       10.15       19.38      4.42 o
   3  15   6       68.84       77.35     11.58 o
   4  15   6      668.84      734.55     69.12 o
   5  15   6     1021.31     1157.83     58.23 o
   6  15   6      338.62      349.31     22.68 o
   7  15   6      221.43      246.70     23.37 o
   8  15   6       44.07       26.85      6.99 o
   9  15   6        4.64        5.14      4.05 o
  10  15   6        0.08        6.29      4.22 o
   1  16   6      164.10      162.08     29.24 o
   2  16   6        4.06       11.90      4.10 o
   3  16   6       74.05       86.34     17.22 o
   4  16   6       49.24       33.07      5.61 o
   5  16   6        0.13        8.56      4.26 o
   6  16   6      116.66      143.55     32.32 o
   7  16   6        8.39        7.68      5.47 o
   8  16   6       86.22       70.50      6.43 o
   5  17   6      203.01      200.38     43.07 o
  -3 -13   7       17.67       20.27      5.29 o
  -2 -13   7      222.50      194.59     40.76 o
  -1 -13   7      229.26      244.59     25.64 o
   0 -13   7      425.57      468.52     30.98 o
  -5 -12   7       27.40       33.95      4.83 o
  -4 -12   7        0.38        6.20      4.15 o
  -3 -12   7       21.59       17.31      4.36 o
  -2 -12   7      620.12      600.00     20.27 o
  -1 -12   7      425.52      394.23     14.34 o
   0 -12   7      687.96      690.67     37.83 o
   1 -12   7       51.92       72.43     11.20 o
   2 -12   7      104.75      105.45     14.41 o
   3 -12   7      141.50      138.56     20.47 o
  -7 -11   7        4.67        2.31      1.39 o
  -6 -11   7       50.67       28.82      4.94 o
  -5 -11   7       36.75       32.42      5.25 o
  -4 -11   7      577.79      641.13     15.40 o
  -3 -11   7      548.82      555.34     26.33 o
  -2 -11   7      582.40      600.72     18.16 o
  -1 -11   7       44.58       52.77     14.82 o
   0 -11   7      127.15      155.51     18.30 o
   1 -11   7        0.29        1.40      3.38 o
   2 -11   7        0.02        6.91      4.08 o
   3 -11   7       30.97       22.44      5.80 o
   4 -11   7      115.52      149.80     17.65 o
  -7 -10   7        2.62        3.28      5.52 o
  -6 -10   7       14.45       21.04      4.08 o
  -5 -10   7       87.98       88.55      8.61 o
  -4 -10   7      110.19       96.41     11.21 o
  -3 -10   7      111.20      118.10     10.04 o
  -2 -10   7      710.94      722.27     11.02 o
  -1 -10   7       55.20       37.96      8.22 o
   0 -10   7      800.43      754.43     17.12 o
   1 -10   7       84.64       81.34     25.77 o
   2 -10   7      129.27      155.12     42.16 o
   3 -10   7       31.70       36.28      5.42 o
   4 -10   7      572.05      663.43     76.64 o
   5 -10   7       32.12       23.61      6.27 o
  -8  -9   7      214.02      181.56     40.55 o
  -7  -9   7       11.97       20.70      2.83 o
  -6  -9   7      290.49      297.25     19.19 o
  -5  -9   7     1040.85     1070.87     28.88 o
  -4  -9   7     1144.44     1267.19     33.17 o
  -3  -9   7      251.37      251.74     16.49 o
  -2  -9   7       24.34       22.96      2.35 o
  -1  -9   7       31.83       35.28      3.89 o
   0  -9   7       41.86       38.14      5.27 o
   1  -9   7        4.35        7.31      2.40 o
   2  -9   7       88.20       79.17      8.64 o
   3  -9   7      198.04      190.16     47.43 o
   4  -9   7      224.06      236.13     15.19 o
   5  -9   7        6.61        7.76      2.24 o
   6  -9   7      217.68      249.87     15.24 o
   7  -9   7       19.83       15.49      6.82 o
  -8  -8   7      239.10      249.96      9.88 o
  -7  -8   7        1.64        2.91      1.53 o
  -6  -8   7        1.42        5.47      3.05 o
  -5  -8   7      125.26      150.18      9.27 o
  -4  -8   7     1446.50     1436.53     28.59 o
  -3  -8   7       66.80       63.86      9.15 o
  -2  -8   7      207.40      203.13     10.65 o
  -1  -8   7      797.88      738.03     14.17 o
   0  -8   7      569.89      600.39     12.13 o
   1  -8   7      228.35      219.35     16.19 o
   2  -8   7     2030.06     2234.77     68.61 o
   3  -8   7       63.21       65.62      5.78 o
   4  -8   7      670.21      715.71     21.59 o
   5  -8   7        4.16        3.98      1.89 o
   6  -8   7        2.84        6.63      2.40 o
   7  -8   7       21.20       25.39      8.43 o
  -9  -7   7       30.11       22.20      5.06 o
  -8  -7   7      269.85      294.76     20.44 o
  -7  -7   7      658.70      742.45     37.23 o
  -6  -7   7     1701.96     1797.79     44.74 o
  -5  -7   7      605.11      632.12     33.20 o
  -4  -7   7       73.80       87.91      7.77 o
  -3  -7   7      263.47      264.65     19.06 o
  -2  -7   7      220.97      203.67     12.44 o
  -1  -7   7        0.07        1.76      3.07 o
   0  -7   7        6.88        9.86      2.69 o
   1  -7   7        1.76        1.71      1.82 o
   2  -7   7      485.15      441.08      9.58 o
   3  -7   7     1099.03     1090.19     50.88 o
   4  -7   7      455.19      490.72     10.05 o
   5  -7   7        1.45        1.00      2.07 o
   6  -7   7       17.68       12.91      2.17 o
   7  -7   7      134.22      149.08     17.25 o
   8  -7   7       55.20       46.90      4.19 o
  -9  -6   7        2.52        8.30      3.48 o
  -8  -6   7       46.22       38.47      5.58 o
  -7  -6   7      149.64      128.91     11.23 o
  -6  -6   7        4.71        3.83      4.62 o
  -5  -6   7      113.05      107.59      8.97 o
  -4  -6   7        1.49        5.22      2.46 o
  -3  -6   7       79.32       80.05      7.11 o
  -2  -6   7      738.63      732.47     20.34 o
  -1  -6   7       15.15       21.88      2.48 o
   0  -6   7     1629.99     1604.11     18.47 o
   1  -6   7     1517.47     1597.93     17.35 o
   2  -6   7     1780.45     1697.22     21.33 o
   3  -6   7      584.59      612.84     11.38 o
   4  -6   7        9.98        9.75      2.19 o
   5  -6   7       41.10       38.49      5.23 o
   6  -6   7       13.92       18.89      3.31 o
   7  -6   7        8.56       10.43      2.20 o
   8  -6   7       79.93       74.66      7.66 o
   9  -6   7       21.71       17.68      4.61 o
  -9  -5   7      396.66      440.47     46.50 o
  -8  -5   7      908.89      971.33     34.21 o
  -7  -5   7      134.06      119.42     12.58 o
  -6  -5   7      967.62      977.74     41.12 o
  -5  -5   7       40.91       53.94      9.39 o
  -4  -5   7       46.13       40.09      4.42 o
  -3  -5   7      155.35      144.74      8.78 o
  -2  -5   7     1166.89     1136.49     22.86 o
  -1  -5   7      237.06      254.71      6.89 o
   0  -5   7        1.48        3.86      1.48 o
   1  -5   7       32.43       29.23      2.17 o
   2  -5   7      752.34      747.07     11.70 o
   3  -5   7      126.56      115.11      7.30 o
   4  -5   7      306.76      330.31     10.11 o
   5  -5   7      504.88      471.19      7.95 o
   6  -5   7      260.45      267.72     13.27 o
   7  -5   7        2.16        4.86      1.86 o
   8  -5   7      249.42      266.55     13.81 o
   9  -5   7      676.02      697.64     25.38 o
  10  -5   7      267.07      248.34     26.97 o
  -9  -4   7        9.88       21.36      6.62 o
  -8  -4   7       13.51       21.16      4.47 o
  -7  -4   7      239.47      207.76      8.05 o
  -6  -4   7      327.59      317.25     28.35 o
  -5  -4   7      174.40      156.04      8.49 o
  -4  -4   7       12.45        8.41      3.50 o
  -3  -4   7       88.85       78.95      9.06 o
  -2  -4   7     6365.27     6699.77     67.28 o
  -1  -4   7     2715.23     2744.48     30.98 o
   0  -4   7     7967.38     8037.98     79.26 o
   1  -4   7      681.37      659.88      9.69 o
   2  -4   7      945.53      969.86     12.08 o
   3  -4   7      173.71      149.72      3.66 o
   4  -4   7       77.84       76.34      3.79 o
   5  -4   7       41.41       37.08      2.64 o
   6  -4   7       12.89        9.45      1.38 o
   7  -4   7       56.71       56.60      4.23 o
   8  -4   7        0.57        3.17      1.31 o
   9  -4   7       40.29       30.13      6.29 o
  10  -4   7      371.80      348.34     23.65 o
  -9  -3   7      158.14      141.78     28.01 o
  -8  -3   7      106.18       93.45     11.11 o
  -7  -3   7      208.12      214.40     14.10 o
  -6  -3   7       37.94       39.75      4.96 o
  -5  -3   7        0.96       14.48     10.29 o
  -4  -3   7      189.60      194.97     16.28 o
  -3  -3   7      197.56      199.34     17.21 o
  -2  -3   7      532.66      535.29     15.51 o
  -1  -3   7      150.66      136.83     12.38 o
   0  -3   7      324.11      332.90      5.69 o
   1  -3   7      225.33      199.65      5.25 o
   2  -3   7        7.34        3.77      1.10 o
   3  -3   7       70.39       77.15      3.74 o
   4  -3   7       51.51       32.59      2.26 o
   5  -3   7      359.14      340.64      8.40 o
   6  -3   7      576.28      560.69      8.43 o
   7  -3   7        7.59        7.06      1.25 o
   8  -3   7     1261.63     1244.94     19.00 o
   9  -3   7       10.34        5.90      1.81 o
  10  -3   7       74.57       78.31      6.37 o
  11  -3   7       33.98       31.10      5.06 o
  -9  -2   7        0.36        5.06      6.27 o
  -8  -2   7       14.27        6.17      1.55 o
  -7  -2   7      111.75      150.88     22.87 o
  -6  -2   7     1056.78     1014.24     26.23 o
  -5  -2   7        2.48        4.32      1.31 o
  -4  -2   7     1816.43     1752.49     61.22 o
  -3  -2   7      474.29      449.75      9.88 o
  -2  -2   7     4524.00     4478.88     76.80 o
  -1  -2   7      235.51      223.00      5.59 o
   0  -2   7     1207.20     1004.10     19.43 o
   1  -2   7      930.05      990.76     14.26 o
   2  -2   7      636.34      651.51      9.95 o
   3  -2   7      288.82      312.03      7.47 o
   4  -2   7       50.18       28.71      5.56 o
   5  -2   7       24.73       32.99      2.49 o
   6  -2   7       18.79       23.77      2.73 o
   7  -2   7      781.55      755.41     12.19 o
   8  -2   7       26.31       19.16      2.07 o
   9  -2   7        2.41        5.18      2.09 o
  10  -2   7       28.72       22.74      2.83 o
  11  -2   7       13.34        8.32      1.65 o
  -9  -1   7        0.63       -4.40      4.39 o
  -8  -1   7       39.23       35.98      6.78 o
  -7  -1   7      495.55      520.99     29.14 o
  -6  -1   7      488.32      967.60     36.39 o
  -5  -1   7      184.80      174.04     17.59 o
  -4  -1   7     1364.44     1372.16     18.39 o
  -3  -1   7        6.94        5.31      4.30 o
  -2  -1   7      372.32      424.28      9.66 o
  -1  -1   7        3.74        4.18      1.08 o
   0  -1   7        0.61        2.44      0.89 o
   1  -1   7      465.50      435.70      7.94 o
   2  -1   7     1438.89     1425.43     17.19 o
   3  -1   7      426.23      414.66      6.43 o
   4  -1   7     4320.53     4225.05     50.52 o
   5  -1   7        6.10       14.65      1.52 o
   6  -1   7     1222.55     1245.01     24.40 o
   7  -1   7        2.15        3.98      1.74 o
   8  -1   7       33.02       29.54      3.73 o
   9  -1   7      242.57      254.70     19.02 o
  10  -1   7        7.02        5.16      1.72 o
  11  -1   7        1.42        7.87      5.85 o
  -9   0   7       23.59       19.44      4.89 o
  -8   0   7        5.37        3.92      5.33 o
  -7   0   7       50.00       64.30      7.04 o
  -6   0   7      153.30      355.38     52.27 o
  -5   0   7     1345.78     1410.99     24.49 o
  -4   0   7     1372.22     1484.93     41.12 o
  -3   0   7     1297.30     1212.45     18.93 o
  -2   0   7      106.87      156.04      5.60 o
  -1   0   7     1108.03     1163.68     28.83 o
   0   0   7       70.45       77.85      6.50 o
   1   0   7     1281.28     1268.26     15.10 o
   2   0   7     2686.05     2756.42     42.14 o
   3   0   7     2666.98     2792.54     26.84 o
   4   0   7       74.94       55.38      3.96 o
   5   0   7       95.92       87.46      4.30 o
   6   0   7       79.13       70.18      4.00 o
   7   0   7      480.06      485.89      9.21 o
   8   0   7       13.46       19.28      3.24 o
   9   0   7      506.29      498.26     16.95 o
  10   0   7      409.20      389.26     17.65 o
  11   0   7        2.64        8.63      2.52 o
  12   0   7      325.48      336.06     27.45 o
  -9   1   7      345.04      356.50     36.16 o
  -8   1   7      605.04      656.27     48.65 o
  -7   1   7      250.67      259.10     31.47 o
  -6   1   7       59.76       87.37     16.79 o
  -5   1   7      668.72     1180.28     15.04 o
  -4   1   7        7.13        3.61      4.99 o
  -3   1   7        1.22        5.50      1.80 o
  -2   1   7       32.21       30.14      3.39 o
  -1   1   7      109.79      111.36      6.05 o
   0   1   7      127.49      127.95      4.58 o
   1   1   7     3440.15     3629.49     67.97 o
   2   1   7     5253.30     5189.59     44.16 o
   3   1   7     3144.88     3312.59     34.41 o
   4   1   7     8250.61     8315.43     62.15 o
   5   1   7       26.17       27.67      2.39 o
   6   1   7      180.49      177.02     11.08 o
   7   1   7      717.17      660.39     10.50 o
   8   1   7      434.96      455.53     20.31 o
   9   1   7       32.52       26.40      3.27 o
  10   1   7      279.76      280.20     26.59 o
  11   1   7      220.29      201.29     18.44 o
  12   1   7       63.13       66.04     11.32 o
  -9   2   7       31.09       25.72      7.54 o
  -8   2   7      377.10      355.63     39.95 o
  -7   2   7      361.02      314.95     14.73 o
  -6   2   7      371.97      331.67     19.52 o
  -4   2   7       33.50       31.49      3.31 o
  -3   2   7       42.67       37.54      4.66 o
  -2   2   7      230.20      230.31      6.51 o
  -1   2   7      248.11      198.88      5.79 o
   0   2   7     1363.21     1755.10     23.81 o
   1   2   7     4486.49     4745.10     38.20 o
   2   2   7     3964.25     4292.31    169.97 o
   3   2   7     5181.99     5526.72    132.90 o
   4   2   7     1509.55     1562.05     56.80 o
   5   2   7      255.67      262.95     10.62 o
   6   2   7      205.16      226.96     16.18 o
   7   2   7      569.65      620.11     15.61 o
   8   2   7      479.91      442.75     11.19 o
   9   2   7      297.93      265.22     14.83 o
  10   2   7      651.87      742.07     30.63 o
  11   2   7      393.32      354.10     24.28 o
  12   2   7      312.63      288.82     29.00 o
  -9   3   7      357.77      366.24     50.47 o
  -8   3   7     1698.27     1824.10     72.89 o
  -7   3   7       89.83       73.69      8.27 o
  -6   3   7      158.76      135.59     11.76 o
  -5   3   7      356.89      364.13     18.91 o
  -4   3   7       73.35       53.00      4.73 o
  -3   3   7      266.16      248.53      8.98 o
  -2   3   7      115.92      136.50     12.69 o
  -1   3   7        3.62        9.79      2.01 o
   0   3   7      268.34      202.85      5.73 o
   1   3   7        1.80       12.24      3.09 o
   3   3   7      517.79      812.20     18.47 o
   4   3   7     1111.91     1392.85     55.41 o
   5   3   7      120.03      140.06      6.69 o
   6   3   7      659.08      903.28     28.37 o
   7   3   7      212.33      184.74     11.16 o
   8   3   7     1834.42     1731.80     38.36 o
   9   3   7     1178.19     1122.24     22.59 o
  10   3   7      847.50      848.03     31.19 o
  11   3   7      312.30      289.68     18.71 o
  12   3   7       19.57       13.21      4.88 o
  13   3   7      201.80      157.97     22.26 o
  -8   4   7      138.31      135.92     16.58 o
  -7   4   7      542.03      645.74     56.66 o
  -6   4   7      158.74      141.87     15.78 o
  -5   4   7       77.82       64.22     11.61 o
  -4   4   7      821.97      742.51     14.77 o
  -3   4   7      324.02      314.08      9.16 o
  -2   4   7     3900.07     3994.41     34.81 o
  -1   4   7     3122.50     2826.76     35.00 o
   0   4   7     1972.62     1741.83     24.06 o
   1   4   7      749.34      913.08     13.71 o
   2   4   7      252.50      265.80     17.53 o
   3   4   7        0.56        4.56      3.93 o
   4   4   7      578.20      825.51     11.58 o
   5   4   7      244.34      301.70      8.31 o
   6   4   7      309.64      372.98      9.15 o
   7   4   7       13.60       13.48      2.58 o
   8   4   7      455.93      460.92     27.30 o
   9   4   7      135.14      121.79      6.73 o
  10   4   7     1091.16     1138.12     22.87 o
  11   4   7        1.60        5.54      1.85 o
  12   4   7        1.70        8.08      3.67 o
  13   4   7       23.51       24.76      5.08 o
  -8   5   7      575.72      636.30     40.99 o
  -7   5   7        2.01        9.49      7.21 o
  -6   5   7       37.92       43.03      8.26 o
  -5   5   7     1031.41     1055.10     23.82 o
  -4   5   7        8.11        8.09      7.66 o
  -3   5   7        0.14        4.34      2.60 o
  -2   5   7       75.30       46.63     14.67 o
  -1   5   7     1525.79     1413.85     18.36 o
   0   5   7      527.03      462.48      8.12 o
   1   5   7      812.99      760.19     27.70 o
   2   5   7       22.07       14.82      3.35 o
   3   5   7     1385.68     1414.23     16.92 o
   4   5   7     1454.02     1787.68     78.21 o
   5   5   7     1632.04     2304.22     34.52 o
   6   5   7     1412.60     1815.05     40.56 o
   7   5   7     1237.98     1659.11     70.11 o
   8   5   7     1921.77     1813.39     27.86 o
   9   5   7     1879.24     1888.41     22.22 o
  10   5   7        3.62        2.44      2.01 o
  11   5   7      174.17      129.95     11.36 o
  12   5   7       40.05       41.50      8.73 o
  13   5   7       15.28       15.47      3.63 o
  -7   6   7        3.52       15.24      5.88 o
  -6   6   7      409.40      374.41     44.00 o
  -5   6   7      527.89      492.70    128.05 o
  -4   6   7      387.10      386.83     16.73 o
  -3   6   7      274.97      268.19     13.79 o
  -2   6   7     1396.20     1323.77     14.37 o
  -1   6   7     2871.31     2918.75     23.17 o
   0   6   7     2213.18     2238.93     24.94 o
   1   6   7     1215.01     1272.43     25.73 o
   2   6   7      266.89      292.56      6.41 o
   3   6   7      362.21      389.81      6.68 o
   4   6   7       36.74       32.28      2.32 o
   5   6   7      145.16      221.44     17.70 o
   6   6   7     1018.68     1252.15     99.71 o
   7   6   7      205.02      186.27     11.70 o
   8   6   7       90.33       79.91      5.71 o
   9   6   7       48.54       47.19      4.12 o
  10   6   7      195.62      150.16     10.05 o
  11   6   7       26.58       10.18      4.13 o
  12   6   7       13.03        6.18      4.27 o
  13   6   7      188.70      147.76     16.14 o
  -7   7   7      127.33      113.40     16.43 o
  -6   7   7        8.74       14.93      5.85 o
  -5   7   7        5.30       11.16      2.60 o
  -4   7   7       10.61        7.83      3.44 o
  -3   7   7       26.42       18.68      3.44 o
  -2   7   7      342.03      289.08     13.09 o
  -1   7   7        0.65        4.04      2.02 o
   0   7   7      172.54      157.27     10.26 o
   1   7   7      187.59      195.99     14.11 o
   2   7   7      835.37      686.82      8.60 o
   3   7   7       83.77      105.43      4.85 o
   4   7   7     3386.30     3450.84     61.48 o
   5   7   7     5709.35     5866.86    101.38 o
   6   7   7     3862.67     4015.04     35.96 o
   7   7   7      331.64      348.90     24.95 o
   8   7   7        0.80        6.26      1.58 o
   9   7   7       30.48       21.13      2.27 o
  10   7   7       49.48       44.57      3.71 o
  11   7   7      629.34      635.45     23.24 o
  12   7   7      105.42      111.77     17.49 o
  13   7   7       28.27       27.14      5.12 o
  -6   8   7      417.92      435.05     51.23 o
  -5   8   7      553.60      543.27     21.12 o
  -4   8   7     3498.92     3518.56    235.16 o
  -3   8   7      239.04      221.21     22.61 o
  -2   8   7      391.95      410.50     12.26 o
  -1   8   7      112.16      119.81      7.53 o
   0   8   7       12.42       12.16      2.28 o
   1   8   7      248.55      277.91      9.70 o
   2   8   7        1.30        8.93      1.44 o
   3   8   7      117.91      136.87      6.14 o
   4   8   7       53.62       61.99      3.51 o
   5   8   7       84.93       91.62      5.18 o
   6   8   7     1033.98     1009.86     15.08 o
   7   8   7      181.10      181.21     15.84 o
   8   8   7        2.46        4.89      1.81 o
   9   8   7      384.55      345.18     35.51 o
  10   8   7      152.53      142.18      6.81 o
  11   8   7      952.67      931.52     26.16 o
  12   8   7     1060.62     1126.92     57.04 o
  13   8   7      350.67      359.91     35.80 o
  -6   9   7       24.49        7.23      3.32 o
  -5   9   7       19.26       18.50      7.76 o
  -4   9   7       43.01       46.16      5.97 o
  -3   9   7      638.72      598.50     39.37 o
  -2   9   7      311.90      298.51     23.28 o
  -1   9   7     2006.16     2145.34     36.52 o
   0   9   7      317.72      310.13     13.54 o
   1   9   7        7.10        6.31      3.06 o
   2   9   7     3961.72     3913.52     29.41 o
   3   9   7      449.39      419.61     10.68 o
   4   9   7     1643.02     1642.65     14.34 o
   5   9   7      236.97      244.42     12.77 o
   6   9   7       27.51       31.27      4.27 o
   7   9   7      501.24      478.04     10.76 o
   8   9   7      177.88      161.43     11.14 o
   9   9   7       40.54       38.49      4.29 o
  10   9   7        6.26        8.14      1.66 o
  11   9   7      363.03      380.36     14.67 o
  12   9   7      126.51      117.63     12.10 o
  13   9   7       23.47       15.71      4.72 o
  -5  10   7       61.15       53.67      6.07 o
  -4  10   7      382.07      376.38     38.73 o
  -3  10   7       21.21       10.95      3.88 o
  -2  10   7      206.11      219.39     18.58 o
  -1  10   7      178.29      207.49     20.76 o
   0  10   7      168.69      176.64     17.05 o
   1  10   7       16.84       19.19      2.59 o
   2  10   7      149.13      166.34     10.74 o
   3  10   7       34.01       45.87      3.38 o
   4  10   7     1552.21     1500.97     18.53 o
   5  10   7      116.35      128.56      7.54 o
   6  10   7      394.71      391.83     12.84 o
   7  10   7       90.73       82.66      4.99 o
   8  10   7      818.84      835.06     16.09 o
   9  10   7      498.88      453.38     36.17 o
  10  10   7     1846.33     1833.84     49.64 o
  11  10   7     1170.25     1189.40     42.96 o
  12  10   7      656.96      658.49     12.97 o
  -4  11   7       12.35       15.00      5.17 o
  -3  11   7        2.33       14.20      5.45 o
  -2  11   7       69.44       78.35      9.68 o
  -1  11   7       48.13       49.40      6.65 o
   0  11   7       35.61       36.20      9.16 o
   1  11   7      661.51      655.52     21.38 o
   2  11   7     1542.79     1614.35     35.72 o
   3  11   7      799.01      735.04     17.20 o
   4  11   7      102.03       88.04      6.62 o
   5  11   7      896.90      890.52     17.51 o
   6  11   7      159.83      148.47      8.91 o
   7  11   7      644.51      608.00     13.94 o
   8  11   7      254.53      210.97     11.75 o
   9  11   7     1204.41     1142.47     56.06 o
  10  11   7      286.17      239.41     33.66 o
  11  11   7       11.80       29.73      6.32 o
  12  11   7       20.73       17.83      3.38 o
  -4  12   7       14.16       16.90      4.58 o
  -3  12   7       53.81       42.55      7.90 o
  -2  12   7      161.09      165.86     20.95 o
  -1  12   7     1531.94     1628.25     42.92 o
   0  12   7      134.55      144.62     12.32 o
   1  12   7      157.29      161.94     14.07 o
   2  12   7       58.99       59.19      6.37 o
   3  12   7       41.69       42.61      5.05 o
   4  12   7        2.28        7.25      2.58 o
   5  12   7       61.40       56.75      5.67 o
   6  12   7      297.66      295.41     17.05 o
   7  12   7      228.72      231.09     25.98 o
   8  12   7     1828.40     1925.21     38.73 o
   9  12   7     1428.62     1466.16     38.99 o
  10  12   7     1375.45     1363.41     70.39 o
  11  12   7       90.18       91.59     12.35 o
  12  12   7      101.92       81.72      9.33 o
  -3  13   7       26.64       19.02      3.42 o
  -2  13   7      602.21      633.98     18.43 o
  -1  13   7      379.77      425.21     36.35 o
   0  13   7      909.53      997.93     37.74 o
   1  13   7       24.36       29.39      2.92 o
   2  13   7       47.44       37.61      3.18 o
   3  13   7       82.09       73.61     10.47 o
   4  13   7       22.58       15.93      3.41 o
   5  13   7      715.40      716.95     26.55 o
   6  13   7       37.69       35.61      3.64 o
   7  13   7      421.96      412.61     21.03 o
   8  13   7       17.44       18.08      3.03 o
   9  13   7      191.40      165.95     17.41 o
  10  13   7       32.16       28.33      5.64 o
  11  13   7       28.93       22.01      5.45 o
  -2  14   7      419.39      378.76     42.79 o
  -1  14   7      208.16      200.62     27.89 o
   0  14   7      289.09      288.41     12.78 o
   1  14   7       15.35       11.45      3.99 o
   2  14   7        6.02        6.11      3.95 o
   3  14   7       43.32       41.08      9.17 o
   4  14   7        2.19       18.35      6.18 o
   5  14   7       12.48        8.87      3.58 o
   6  14   7      780.42      821.50     29.73 o
   7  14   7      546.76      532.19     16.22 o
   8  14   7      641.49      611.59     69.11 o
   9  14   7      125.52       95.79     15.67 o
  10  14   7       65.42       60.29     14.88 o
  11  14   7      156.56      116.97     20.33 o
   0  15   7      188.81      193.35     25.35 o
   1  15   7        0.59       14.49      7.09 o
   2  15   7        5.67        4.48      2.89 o
   3  15   7       22.69       25.34      7.08 o
   4  15   7      256.71      264.65     22.36 o
   5  15   7      509.10      564.76     39.67 o
   6  15   7      542.80      524.06     25.90 o
   7  15   7      214.98      195.59     16.39 o
   8  15   7       60.08       53.19      6.81 o
   9  15   7      193.33      189.29     40.65 o
  10  15   7        3.26       12.15      5.13 o
   2  16   7       30.83       29.96      8.64 o
   3  16   7       30.74       33.45      6.41 o
   4  16   7      185.13      179.92     28.10 o
   5  16   7       54.86       52.53      9.20 o
   6  16   7      309.44      312.42     25.45 o
   7  16   7        8.25       12.23      3.44 o
   8  16   7       20.95       26.08      8.65 o
  -4 -12   8        8.89        7.71      2.30 o
  -3 -12   8      348.58      362.44     31.28 o
  -2 -12   8      639.85      722.78     45.58 o
  -1 -12   8      363.32      388.40     38.39 o
   0 -12   8      655.13      733.36     45.87 o
   1 -12   8      352.29      381.26     38.22 o
  -5 -11   8        6.10        5.61      4.64 o
  -4 -11   8      227.57      245.53      7.42 o
  -3 -11   8        1.27        5.84      1.99 o
  -2 -11   8        2.51        2.21      1.32 o
  -1 -11   8      283.98      383.44     52.45 o
   0 -11   8        3.73       11.03      4.97 o
   1 -11   8      102.81      109.28     23.78 o
   2 -11   8        0.40        6.93      3.24 o
   3 -11   8       60.98       73.12      8.61 o
  -6 -10   8       10.54       11.50      3.12 o
  -5 -10   8      355.20      346.15      9.12 o
  -4 -10   8      560.22      593.96     28.73 o
  -3 -10   8     1072.11     1155.01     24.45 o
  -2 -10   8      645.87      695.42     11.38 o
  -1 -10   8      165.33      150.83     26.82 o
   0 -10   8      734.23      727.04     21.94 o
   1 -10   8       96.02       76.97     14.68 o
   2 -10   8       10.74        9.98      5.86 o
   3 -10   8       85.58       78.73     10.09 o
   4 -10   8       98.20       97.81     11.26 o
   5 -10   8       61.91       83.64     14.41 o
  -7  -9   8        2.01       -0.35      1.90 o
  -6  -9   8       40.24       39.92      7.69 o
  -5  -9   8      333.07      294.79     10.33 o
  -4  -9   8      234.90      244.93     18.74 o
  -3  -9   8        7.96        6.89      2.21 o
  -2  -9   8      319.96      301.45     11.87 o
  -1  -9   8      298.22      303.05     26.95 o
   0  -9   8      768.74      787.65     19.82 o
   1  -9   8      265.79      249.65     16.42 o
   2  -9   8        1.06        5.61      2.96 o
   3  -9   8      272.59      308.96     28.51 o
   4  -9   8      455.98      460.76     40.19 o
   5  -9   8      527.47      519.94     19.09 o
   6  -9   8      431.63      439.24     43.07 o
  -8  -8   8        1.24        5.48      4.61 o
  -7  -8   8       26.63       37.08      3.73 o
  -6  -8   8      232.09      242.45     12.12 o
  -5  -8   8     1053.91     1110.99     48.42 o
  -4  -8   8     2537.18     2805.49     67.91 o
  -3  -8   8      957.56      990.58     20.61 o
  -2  -8   8      903.47      922.11     34.01 o
  -1  -8   8      152.80      128.62      5.80 o
   0  -8   8        4.79        4.91      1.51 o
   1  -8   8       59.72       68.48      5.35 o
   2  -8   8      600.81      583.64     18.10 o
   3  -8   8       14.22        7.98      2.51 o
   4  -8   8      468.66      496.67     18.51 o
   5  -8   8       20.98       22.61      8.35 o
   6  -8   8       48.58       41.86      7.02 o
   7  -8   8       42.32       35.03      6.85 o
  -8  -7   8      304.21      333.36     34.74 o
  -7  -7   8      203.92      211.23      8.25 o
  -6  -7   8      695.93      712.45     15.60 o
  -5  -7   8       99.60       85.82      7.15 o
  -4  -7   8      262.28      212.53     12.89 o
  -3  -7   8        0.53        3.88      2.49 o
  -2  -7   8        9.26        8.45      7.97 o
  -1  -7   8      241.97      249.22      9.84 o
   0  -7   8       80.85      103.66      7.46 o
   1  -7   8      727.30      741.90     18.65 o
   2  -7   8      567.20      562.38     13.66 o
   3  -7   8      799.85      807.98     17.81 o
   4  -7   8      780.85      838.29     24.40 o
   5  -7   8      260.57      266.90     11.22 o
   6  -7   8      182.71      203.64     37.42 o
   7  -7   8      106.01       79.90      9.60 o
   8  -7   8       21.86       18.90      6.57 o
  -8  -6   8      198.86      221.44     29.21 o
  -7  -6   8      874.34      947.76     33.83 o
  -6  -6   8      339.15      358.13     20.08 o
  -5  -6   8      310.90      303.55     16.08 o
  -4  -6   8      142.19      138.27      9.50 o
  -3  -6   8      651.89      696.47     19.33 o
  -2  -6   8     1330.17     1370.83     23.76 o
  -1  -6   8        5.52        4.18      2.69 o
   0  -6   8      750.19      756.54     11.89 o
   1  -6   8       92.95      101.58      7.77 o
   2  -6   8     1162.25     1152.24     17.01 o
   3  -6   8        9.16       13.73      4.99 o
   4  -6   8       25.23       28.49      2.42 o
   5  -6   8      327.80      305.37     12.84 o
   6  -6   8       50.79       42.41      3.94 o
   7  -6   8       98.82       92.58      7.28 o
   8  -6   8        7.28        6.32      5.43 o
   9  -6   8       69.31       95.21     15.81 o
  -9  -5   8      482.97      484.47     32.45 o
  -8  -5   8      605.85      605.58     16.24 o
  -7  -5   8      350.72      326.62     20.44 o
  -6  -5   8      115.00      110.80      9.40 o
  -5  -5   8        3.47        2.05      2.10 o
  -4  -5   8        4.00        7.28      2.63 o
  -3  -5   8      192.92      203.19     13.72 o
  -2  -5   8        2.58        5.09      2.78 o
  -1  -5   8      619.66      648.73     17.34 o
   0  -5   8      334.46      319.78      9.98 o
   1  -5   8      998.23      894.62     15.51 o
   2  -5   8      505.08      466.49     14.44 o
   3  -5   8      746.22      695.02     11.11 o
   4  -5   8       17.77       19.24      2.27 o
   5  -5   8      157.58      140.14      6.87 o
   6  -5   8       44.51       37.17      2.80 o
   7  -5   8       34.76       23.90      3.52 o
   8  -5   8      443.01      428.49     21.73 o
   9  -5   8      585.00      570.90     13.67 o
  -9  -4   8      189.41      184.37     20.72 o
  -8  -4   8       77.89       73.55     10.69 o
  -7  -4   8      408.82      386.20     20.17 o
  -6  -4   8      650.24      623.89     23.41 o
  -5  -4   8        2.12       22.37      3.59 o
  -4  -4   8       61.18       72.34      4.56 o
  -3  -4   8        7.70        6.80      2.96 o
  -2  -4   8     2966.83     3027.97     45.58 o
  -1  -4   8     2348.30     2335.85     74.70 o
   0  -4   8     2451.80     2373.58     18.87 o
   1  -4   8       93.55       85.67      3.79 o
   2  -4   8      646.75      610.50      7.83 o
   3  -4   8      391.41      377.16     12.48 o
   4  -4   8       12.92       19.65      2.65 o
   5  -4   8      414.93      384.11      8.26 o
   6  -4   8       63.88       63.76      4.29 o
   7  -4   8       61.77       41.66      3.71 o
   8  -4   8      235.10      224.58      9.52 o
   9  -4   8      719.66      718.54     24.40 o
  10  -4   8      408.08      388.69     37.19 o
  -9  -3   8      286.29      324.29     32.96 o
  -8  -3   8      316.54      295.00     13.89 o
  -7  -3   8        0.43        3.33      1.52 o
  -6  -3   8       40.90       39.77      6.16 o
  -5  -3   8      107.41      100.16     18.53 o
  -4  -3   8      571.54      552.60     16.38 o
  -3  -3   8      259.43      253.17     11.11 o
  -2  -3   8      701.65      658.79     15.04 o
  -1  -3   8     3779.44     3868.02     40.41 o
   0  -3   8      405.31      381.63      6.31 o
   1  -3   8      433.71      419.83      6.58 o
   2  -3   8      132.48      140.30      8.56 o
   3  -3   8      460.88      453.50     12.97 o
   4  -3   8      134.66      135.78      7.06 o
   5  -3   8       51.94       40.73      5.30 o
   6  -3   8      495.32      497.90     10.51 o
   7  -3   8       34.22       25.71      3.48 o
   8  -3   8      901.53      938.57     27.51 o
   9  -3   8        6.03        5.73      2.41 o
  10  -3   8       29.92       33.73      3.44 o
  -9  -2   8       88.57      128.11     15.54 o
  -8  -2   8        4.99       -0.22      4.31 o
  -7  -2   8       27.05       16.20      6.07 o
  -6  -2   8        1.63        2.06      3.56 o
  -5  -2   8      170.85      171.49     14.45 o
  -4  -2   8     1961.25     2044.51    154.49 o
  -3  -2   8      952.05      937.62     20.80 o
  -2  -2   8     1469.09     1380.37     28.32 o
  -1  -2   8      668.49      622.33     10.52 o
   0  -2   8     3684.01     3656.07     54.42 o
   1  -2   8     1002.93      907.63     10.97 o
   2  -2   8      129.12      151.34     14.87 o
   3  -2   8      151.47      154.50     13.62 o
   4  -2   8       50.27       50.28      3.74 o
   5  -2   8      260.84      248.92      7.61 o
   6  -2   8       62.60       60.50      5.82 o
   7  -2   8      523.24      471.04     27.23 o
   8  -2   8     1058.42     1063.53     20.46 o
   9  -2   8        2.33        6.66      1.86 o
  10  -2   8       44.80       38.90      5.06 o
  11  -2   8      144.53       91.44      7.62 o
  -9  -1   8        0.84        2.61      3.87 o
  -8  -1   8       28.51       21.74      6.80 o
  -7  -1   8      466.17      461.00     11.14 o
  -6  -1   8      200.55      162.65     14.15 o
  -5  -1   8      178.95      214.03     15.01 o
  -3  -1   8       21.11       16.51      2.33 o
  -2  -1   8       13.36       10.82      2.47 o
  -1  -1   8     2184.30     2180.31     26.29 o
   0  -1   8     1671.48     1850.89     38.22 o
   1  -1   8       89.23       99.20      4.46 o
   2  -1   8       86.00       87.03      6.33 o
   3  -1   8        2.06       10.92      2.32 o
   4  -1   8     2411.07     2312.46     28.91 o
   5  -1   8     1194.78     1120.15     18.03 o
   6  -1   8     5199.52     5116.55     52.33 o
   7  -1   8       11.70       10.15      1.73 o
   8  -1   8       30.30       36.62      3.84 o
   9  -1   8      515.58      507.48     17.94 o
  10  -1   8      103.52       93.40      6.88 o
  11  -1   8       22.58       19.12      2.05 o
  -9   0   8      274.55      279.21     28.98 o
  -8   0   8        3.00       20.65      6.82 o
  -7   0   8       72.74       78.27     20.97 o
  -6   0   8       19.75       91.63     15.35 o
  -5   0   8     1751.84     1789.87     30.12 o
  -4   0   8     3432.87     3330.99     73.77 o
  -3   0   8      776.73      704.14     15.68 o
  -2   0   8      510.60      506.51     12.22 o
  -1   0   8      276.85      254.17      5.44 o
   0   0   8      207.28      202.38      5.04 o
   1   0   8      189.53      130.69      9.44 o
   2   0   8        1.58        2.74      1.36 o
   3   0   8      167.27      170.60      7.48 o
   4   0   8      372.74      339.40     12.36 o
   5   0   8        3.57        7.41      2.28 o
   6   0   8      638.94      608.38     10.42 o
   7   0   8       94.57       85.34      4.63 o
   8   0   8       16.54       16.84      3.67 o
   9   0   8      274.06      261.65     13.08 o
  10   0   8      176.75      152.32     13.30 o
  11   0   8       96.36      101.24      9.26 o
  12   0   8      509.95      515.48     26.79 o
  -9   1   8        2.48       11.61      5.70 o
  -8   1   8        1.36        8.01      5.38 o
  -7   1   8      165.49      108.22     12.18 o
  -6   1   8       61.40       51.43      4.79 o
  -5   1   8      283.58     1067.82    100.11 o
  -3   1   8      179.45      201.33      8.45 o
  -2   1   8       89.00       91.78      6.27 o
  -1   1   8      184.78      183.97      6.83 o
   0   1   8      130.99      120.58      5.65 o
   1   1   8      328.35      304.45      6.05 o
   2   1   8    10957.60    10533.17    216.34 o
   3   1   8     1208.65     1050.58     18.85 o
   4   1   8     6430.46     6252.08     54.65 o
   5   1   8       27.29       17.84      1.56 o
   6   1   8     1266.92     1173.00     14.74 o
   7   1   8      554.90      505.86     11.49 o
   8   1   8      320.08      304.94     10.66 o
   9   1   8       49.05       40.52      4.39 o
  10   1   8      212.57      170.36      9.53 o
  11   1   8        6.18       10.41      2.57 o
  12   1   8        4.11        4.15      1.39 o
  -8   2   8      714.52      726.68     33.21 o
  -7   2   8      935.04      906.63     23.45 o
  -6   2   8      946.73     1048.84     37.89 o
  -5   2   8       65.83      116.62     28.19 o
  -4   2   8     1321.84     1296.16     15.06 o
  -3   2   8        1.15        1.26      2.71 o
  -2   2   8       52.66       41.64      5.98 o
  -1   2   8       85.93       71.18      6.44 o
   0   2   8      380.94      321.14      7.63 o
   1   2   8      262.62      244.07     10.15 o
   2   2   8      274.59      237.04      8.19 o
   3   2   8       97.38      116.09      7.90 o
   4   2   8       66.51       88.61      4.03 o
   5   2   8       17.47       25.98      1.83 o
   6   2   8        2.03        4.57      1.47 o
   7   2   8       13.77        9.87      2.75 o
   8   2   8      287.81      265.21     14.09 o
   9   2   8       16.83       11.52      1.98 o
  10   2   8      870.75      832.65     29.39 o
  11   2   8      844.21      919.78     21.50 o
  12   2   8      630.05      642.27     28.14 o
  -8   3   8      310.64      284.72     21.36 o
  -7   3   8       46.56       24.39      9.59 o
  -6   3   8      315.41      289.94     13.74 o
  -5   3   8      427.05      404.83     26.25 o
  -4   3   8      161.11      129.47     14.25 o
  -3   3   8       50.32       57.15      5.10 o
  -2   3   8      486.43      463.08     10.23 o
  -1   3   8      788.31      723.99     10.76 o
   0   3   8     1532.49     1394.98     19.64 o
   1   3   8     1061.15      958.43     14.03 o
   2   3   8     8292.00     8647.40    743.41 o
   3   3   8     2315.14     3154.34     60.63 o
   4   3   8      382.47      380.25     50.95 o
   5   3   8        2.30        4.24      1.20 o
   6   3   8      135.44      138.21     10.35 o
   7   3   8       75.17       79.19      4.96 o
   8   3   8      448.94      425.82     12.19 o
   9   3   8      102.27       95.21      9.53 o
  10   3   8        2.23        1.35      1.43 o
  11   3   8        6.87       10.22      2.29 o
  12   3   8       90.44       75.55     12.44 o
  -8   4   8      435.43      485.54     32.56 o
  -7   4   8      960.65      938.03     48.96 o
  -6   4   8      277.39      289.81     22.44 o
  -5   4   8      169.86      144.11     14.64 o
  -4   4   8      731.79      705.07     16.30 o
  -3   4   8       16.12       13.80      2.53 o
  -2   4   8     1889.71     1882.10     20.77 o
  -1   4   8     2022.87     2054.42     21.15 o
   0   4   8      638.96      619.20     16.08 o
   1   4   8      479.17      414.55      7.55 o
   2   4   8       47.86       71.59      4.03 o
   3   4   8      896.59     1208.27    110.12 o
   4   4   8        8.91        8.61      3.67 o
   5   4   8      335.34      506.31      9.33 o
   6   4   8      199.31      258.26      9.64 o
   7   4   8       67.91       70.87      8.16 o
   8   4   8     2118.21     2140.93     42.16 o
   9   4   8      910.99      874.77     26.24 o
  10   4   8     1404.99     1358.81     46.13 o
  11   4   8       86.94       68.53     10.62 o
  12   4   8       69.21       70.63      6.71 o
  13   4   8        2.74        3.24      4.46 o
  -7   5   8        7.64       13.93      6.25 o
  -6   5   8       25.02       32.80      9.77 o
  -5   5   8      225.08      161.82     14.02 o
  -4   5   8      145.55      139.26     10.76 o
  -3   5   8      134.54      119.57      8.63 o
  -2   5   8     2197.53     2143.87     36.84 o
  -1   5   8     4867.07     4819.32     59.29 o
   0   5   8     4371.90     4465.37     52.94 o
   1   5   8      316.17      274.81      7.19 o
   2   5   8       77.57       43.44      2.84 o
   3   5   8       19.07       19.55      1.61 o
   4   5   8     3556.01     4790.74    229.27 o
   5   5   8       39.55       61.43      3.03 o
   6   5   8     1949.30     2767.19     24.55 o
   7   5   8      152.31      169.64     22.66 o
   8   5   8     1150.49     1436.38     88.64 o
   9   5   8        2.61        7.29      1.82 o
  10   5   8        7.73        6.60      2.47 o
  11   5   8        7.09        6.35      2.21 o
  12   5   8        5.97       24.12      8.11 o
  13   5   8        1.96        4.81      2.38 o
  -7   6   8       12.47       13.07      3.16 o
  -6   6   8        2.12        0.55      2.98 o
  -5   6   8        8.40       25.19      7.77 o
  -4   6   8      477.56      450.74     21.32 o
  -3   6   8       61.10       50.58      9.03 o
  -2   6   8      129.68      103.17     10.47 o
  -1   6   8      517.07      474.94     15.21 o
   0   6   8      481.52      450.72     10.39 o
   1   6   8        8.88       14.80      2.45 o
   2   6   8      138.83      133.69      9.18 o
   3   6   8      449.33      418.97      6.85 o
   4   6   8       16.76       20.96      2.92 o
   5   6   8      660.45      845.13     12.30 o
   6   6   8     2768.60     3939.92     92.08 o
   7   6   8     1203.72     1687.37     20.32 o
   8   6   8      935.17      898.65     13.39 o
   9   6   8      108.02      108.73      6.84 o
  10   6   8       58.04       52.01      5.51 o
  11   6   8       58.86       43.82      4.73 o
  12   6   8        1.33        9.86      4.27 o
  13   6   8       39.49       33.35      6.49 o
  -7   7   8        0.40        1.73      3.40 o
  -6   7   8       91.02       84.94     14.57 o
  -5   7   8       28.07       34.53      8.81 o
  -4   7   8      290.82      288.79     52.85 o
  -3   7   8      389.09      445.78     51.66 o
  -2   7   8        2.74        6.14      1.67 o
  -1   7   8       97.23       98.84      7.00 o
   0   7   8     1193.83     1205.41     21.23 o
   1   7   8      203.14      210.73     12.17 o
   2   7   8      247.99      229.74     11.19 o
   3   7   8      186.49      170.42      6.24 o
   4   7   8     5354.69     5482.75     68.26 o
   5   7   8     1850.89     1871.50     20.39 o
   6   7   8     3062.41     3670.01     61.44 o
   7   7   8      307.50      332.99     24.29 o
   8   7   8       75.25       73.30      7.23 o
   9   7   8        2.82        3.87      1.25 o
  10   7   8       77.57       61.78      4.84 o
  11   7   8      151.80      129.91     13.54 o
  12   7   8      292.18      284.12     15.08 o
  13   7   8       62.73       52.48      8.99 o
  -6   8   8       93.60       92.96     16.39 o
  -5   8   8      533.16      544.91     38.55 o
  -4   8   8     1332.11     1365.31     37.77 o
  -3   8   8      361.36      364.02     34.58 o
  -2   8   8        1.01        6.97      3.20 o
  -1   8   8      740.31      660.02     53.01 o
   0   8   8      101.20       83.60      5.56 o
   1   8   8       42.03       45.14      5.76 o
   2   8   8       48.14       55.64      3.71 o
   3   8   8     1987.63     1904.68     22.13 o
   4   8   8      243.20      204.74      8.93 o
   5   8   8      620.97      544.36     12.09 o
   6   8   8     2511.20     2513.51     27.78 o
   7   8   8      602.85      597.45     28.97 o
   8   8   8      625.45      768.92     96.31 o
   9   8   8      255.77      241.44     23.23 o
  10   8   8      232.14      233.79     11.79 o
  11   8   8      105.65       91.11      7.34 o
  12   8   8      410.02      381.27     34.88 o
  13   8   8       56.63       28.89      5.51 o
  -5   9   8       83.97       86.46     14.30 o
  -4   9   8      323.10      288.81     30.49 o
  -3   9   8      151.26      167.05     16.15 o
  -2   9   8       19.53       14.17      5.43 o
  -1   9   8     1409.83     1457.76     31.61 o
   0   9   8       94.14       86.34      7.66 o
   1   9   8      748.36      665.13     13.92 o
   2   9   8     1776.28     1785.09     22.27 o
   3   9   8     1546.49     1423.45     18.41 o
   4   9   8     1267.85     1266.65     22.49 o
   5   9   8        5.95        5.03      4.31 o
   6   9   8     1021.61      936.53     11.63 o
   7   9   8      800.52      774.18     15.88 o
   8   9   8       29.83       28.31      3.25 o
   9   9   8       18.94       16.04      5.73 o
  10   9   8      114.77      111.11     17.86 o
  11   9   8        4.01        2.14      1.52 o
  12   9   8      349.94      336.93     12.56 o
  13   9   8       20.48       22.04      6.45 o
  -5  10   8       25.83       21.11      8.27 o
  -4  10   8      159.61      133.00     13.98 o
  -3  10   8        7.67        9.27      3.33 o
  -2  10   8      135.99      129.85     12.77 o
  -1  10   8       29.33       37.71      5.02 o
   0  10   8        8.83        6.95      5.16 o
   1  10   8      213.37      206.48     21.61 o
   2  10   8      465.55      457.93     22.40 o
   3  10   8      798.36      773.45     12.70 o
   4  10   8     3231.44     3388.14     34.71 o
   5  10   8      231.12      227.73     12.86 o
   6  10   8      113.58      127.92      9.61 o
   7  10   8      173.97      170.44      9.39 o
   8  10   8     1442.14     1513.73     29.77 o
   9  10   8      568.48      527.98     48.43 o
  10  10   8     1209.30     1210.66     35.32 o
  11  10   8      204.08      226.39     14.19 o
  12  10   8     1225.82     1350.53     63.90 o
  -4  11   8       28.42       26.03      4.98 o
  -3  11   8        1.13       -0.11      3.54 o
  -2  11   8       20.68       15.98      4.24 o
  -1  11   8       41.82       41.83      4.45 o
   0  11   8     1194.04     1120.44     37.39 o
   1  11   8       27.09       43.52      6.29 o
   2  11   8     2858.49     3162.87     48.56 o
   3  11   8      282.72      262.94     19.69 o
   4  11   8     1069.80     1014.87     23.10 o
   5  11   8       14.07       13.34      3.18 o
   6  11   8        0.31        1.16      1.83 o
   7  11   8      254.74      236.29     15.19 o
   8  11   8       65.24       49.67      4.78 o
   9  11   8       14.45       14.16      3.24 o
  10  11   8      824.68      829.99     41.95 o
  11  11   8        5.29        3.42      2.94 o
  12  11   8      297.62      243.14     25.46 o
  -3  12   8       46.46       54.49      8.72 o
  -2  12   8      759.67      788.10     33.48 o
  -1  12   8       10.46       16.12      5.68 o
   0  12   8        7.88        5.88      2.46 o
   1  12   8       72.36       59.66      5.97 o
   2  12   8       39.77       40.91      4.52 o
   3  12   8        0.49       11.19      2.81 o
   4  12   8       25.08       27.29      3.93 o
   5  12   8        5.75        4.69      2.13 o
   6  12   8     1133.78     1137.41     23.23 o
   7  12   8       44.27       55.62      5.55 o
   8  12   8     2495.77     2590.58     51.11 o
   9  12   8     1601.60     1535.63     32.11 o
  10  12   8     1629.81     1621.88     80.49 o
  11  12   8       46.00       50.30      6.46 o
  12  12   8       52.87       33.54      9.01 o
  -2  13   8      608.35      676.73     42.40 o
  -1  13   8      676.72      647.11     46.80 o
   0  13   8     1180.38     1323.95     53.60 o
   1  13   8      227.95      209.93     15.14 o
   2  13   8       45.81       29.68      3.37 o
   3  13   8       38.98       35.52      5.66 o
   4  13   8      328.24      324.76     36.32 o
   5  13   8      475.49      455.86     28.26 o
   6  13   8        4.17        4.08      7.70 o
   7  13   8       56.41       47.05      6.79 o
   8  13   8       63.31       44.61      6.67 o
   9  13   8       12.39       10.64      2.57 o
  10  13   8      274.15      290.14     16.66 o
  11  13   8       16.96        6.49      3.86 o
  -1  14   8       11.83       14.21      3.09 o
   0  14   8       18.63       18.48      2.79 o
   1  14   8        0.09        1.77      1.50 o
   2  14   8        1.88        5.69      1.98 o
   3  14   8      115.29       87.67     18.73 o
   4  14   8        2.74       -0.60      4.72 o
   5  14   8       69.73       52.24      6.30 o
   6  14   8     1106.33     1224.60     37.26 o
   7  14   8     1058.21     1024.62     35.65 o
   8  14   8      585.37      609.85     42.50 o
   9  14   8      396.10      393.14     14.99 o
  10  14   8      247.91      254.79     26.39 o
  11  14   8        1.76        6.07      5.09 o
   0  15   8      185.60      164.58     22.71 o
   1  15   8       84.25       85.78     11.27 o
   2  15   8        5.35        0.85      3.23 o
   3  15   8        0.43        8.74      5.33 o
   4  15   8       26.91       24.33      5.90 o
   5  15   8      215.18      160.41     29.51 o
   6  15   8       33.30       22.20      3.72 o
   7  15   8       47.50       36.96      4.48 o
   8  15   8      111.38       68.84      9.49 o
   9  15   8       29.74       28.17      6.40 o
  10  15   8       28.18       26.53      7.04 o
   2  16   8        6.15       15.38      5.10 o
   3  16   8       27.30       15.95      4.94 o
   4  16   8      585.62      711.66     64.67 o
   5  16   8      406.11      375.17     47.08 o
   6  16   8      793.07      788.51     35.20 o
   7  16   8      202.68      180.83     24.39 o
   8  16   8      126.83       75.75     15.21 o
  -4 -11   9      219.93      232.11     17.03 o
  -3 -11   9        0.02        6.17      4.24 o
  -2 -11   9       80.94       81.41      5.50 o
  -1 -11   9      369.01      431.31      9.99 o
   0 -11   9      253.29      252.03     19.88 o
   1 -11   9      297.99      317.70     58.10 o
   2 -11   9        9.27       13.20      3.92 o
  -5 -10   9      221.83      278.31     21.26 o
  -4 -10   9      371.01      349.04     15.98 o
  -3 -10   9      400.50      459.01     12.93 o
  -2 -10   9     1309.65     1456.11     41.32 o
  -1 -10   9      781.00      873.62     25.30 o
   0 -10   9      116.33      121.32     22.42 o
   1 -10   9      172.62      159.77     24.03 o
   2 -10   9       50.30       54.72      8.50 o
   3 -10   9       18.35       24.09      4.65 o
   4 -10   9       68.46       63.47      8.44 o
  -6  -9   9       11.19       15.38      4.27 o
  -5  -9   9       12.93       12.33      4.07 o
  -4  -9   9       84.13       71.46      7.83 o
  -3  -9   9        2.15        4.59      1.78 o
  -2  -9   9       51.74       47.74      6.38 o
  -1  -9   9      509.16      530.33     10.67 o
   0  -9   9        8.28       13.70      1.98 o
   1  -9   9       11.45        9.28      2.01 o
   2  -9   9       76.98       63.97     12.99 o
   3  -9   9       82.21       88.15     23.00 o
   4  -9   9      287.08      338.00     22.59 o
   5  -9   9      956.98     1038.17     62.83 o
  -7  -8   9       58.17       55.03      4.47 o
  -6  -8   9       72.07       62.91     11.88 o
  -5  -8   9     1488.50     1736.61     60.75 o
  -4  -8   9     1422.86     1589.87     34.24 o
  -3  -8   9     1966.56     2133.33     46.44 o
  -2  -8   9      505.65      566.14     17.32 o
  -1  -8   9       31.44       30.97      2.71 o
   0  -8   9       23.35       18.50      1.82 o
   1  -8   9       65.83       63.13      4.96 o
   2  -8   9      246.71      221.50     16.65 o
   3  -8   9       24.14       24.99      3.48 o
   4  -8   9      135.86      171.43     29.13 o
   5  -8   9      308.95      333.19     44.39 o
   6  -8   9       71.34       72.01      9.56 o
   7  -8   9       99.72       96.67     12.39 o
  -7  -7   9       75.81       76.99      5.33 o
  -6  -7   9      189.64      189.19     15.65 o
  -5  -7   9       20.85        7.54      3.10 o
  -4  -7   9       32.11       17.52      3.54 o
  -3  -7   9      174.82      193.19     10.36 o
  -2  -7   9      167.44      147.71      9.34 o
  -1  -7   9        2.13        0.46      2.80 o
   0  -7   9      461.24      426.71     13.02 o
   1  -7   9      239.14      240.77     11.09 o
   2  -7   9      339.56      298.75     13.30 o
   3  -7   9     1002.62     1022.74     31.48 o
   4  -7   9      459.73      500.73     11.33 o
   5  -7   9      300.65      336.50     30.52 o
   6  -7   9      268.16      258.74     38.29 o
   7  -7   9       20.57       23.69      5.08 o
  -8  -6   9      128.67      114.25     13.75 o
  -7  -6   9     1117.44     1244.05     79.23 o
  -6  -6   9      836.66      858.33     30.91 o
  -5  -6   9      492.82      550.63     15.88 o
  -4  -6   9      181.06      179.28     13.90 o
  -3  -6   9      188.90      188.11     12.49 o
  -2  -6   9      269.68      263.26     17.27 o
  -1  -6   9        0.62        2.37      3.95 o
   0  -6   9      435.56      405.29     14.31 o
   1  -6   9       41.99       40.71      3.87 o
   2  -6   9      296.40      260.48     10.54 o
   3  -6   9       49.37       59.51     11.38 o
   4  -6   9       74.29       71.79      6.55 o
   5  -6   9      131.84      121.87     10.65 o
   6  -6   9      106.95      110.22     15.24 o
   7  -6   9       64.26       78.23      9.85 o
   8  -6   9        0.76        0.21      3.84 o
  -8  -5   9      215.97      206.98     24.22 o
  -7  -5   9       47.56       43.17     10.92 o
  -6  -5   9       44.32       40.17      6.19 o
  -5  -5   9       37.97       39.46      6.36 o
  -4  -5   9      174.03      180.35     11.26 o
  -3  -5   9      544.41      561.42     19.04 o
  -2  -5   9       10.94       17.15      3.72 o
  -1  -5   9     1971.98     2074.64     45.99 o
   0  -5   9       73.43       72.52      3.68 o
   1  -5   9     2529.77     2588.78     37.26 o
   2  -5   9     1496.35     1491.70     14.24 o
   3  -5   9     1382.23     1416.22     15.11 o
   4  -5   9       27.28       33.97      4.39 o
   5  -5   9       10.42        5.32      0.85 o
   6  -5   9       26.14       21.38      2.80 o
   7  -5   9       76.85       68.95     10.38 o
   8  -5   9      513.81      491.08     27.64 o
   9  -5   9        0.11        2.99      5.51 o
  -8  -4   9      194.52      203.82     24.71 o
  -7  -4   9      843.32      921.01     32.97 o
  -6  -4   9      187.15      181.89     22.36 o
  -5  -4   9        1.35        4.63      7.03 o
  -4  -4   9        5.57        7.76      3.25 o
  -3  -4   9      155.00      143.75     23.53 o
  -2  -4   9      577.81      565.94     16.58 o
  -1  -4   9      620.74      641.57     18.18 o
   0  -4   9     1984.79     1969.78     18.72 o
   1  -4   9      199.41      186.35      5.46 o
   2  -4   9       14.67       11.83      1.93 o
   3  -4   9      118.89      119.32      7.99 o
   4  -4   9      239.31      202.20      8.00 o
   5  -4   9      125.29      104.67      8.62 o
   6  -4   9       86.55       77.85      9.58 o
   7  -4   9       91.35       77.42      7.43 o
   8  -4   9     1223.05     1230.17     22.05 o
   9  -4   9      729.74      723.86     23.12 o
  10  -4   9      288.09      249.63     30.00 o
  -8  -3   9       19.49       17.34      3.51 o
  -7  -3   9       47.90       33.23      4.70 o
  -6  -3   9      127.74      113.82     11.02 o
  -5  -3   9      152.70      160.80     18.46 o
  -4  -3   9      513.66      465.90     31.60 o
  -3  -3   9      462.85      432.96     11.24 o
  -2  -3   9      106.55      108.96      9.25 o
  -1  -3   9     5782.53     5724.84     65.25 o
   0  -3   9     1909.91     1948.90     28.84 o
   1  -3   9     3124.60     3094.63     22.92 o
   2  -3   9      122.85      114.45      6.08 o
   3  -3   9        3.55       12.67      3.66 o
   4  -3   9        4.20        4.33      2.25 o
   5  -3   9      119.05      106.92      5.92 o
   6  -3   9     1678.57     1599.31     55.99 o
   7  -3   9      377.60      349.00     15.82 o
   8  -3   9      221.49      196.15      9.19 o
   9  -3   9       36.02       28.72      3.49 o
  10  -3   9      110.57       84.35      9.60 o
  -8  -2   9       35.76       47.20      7.60 o
  -7  -2   9        8.78        7.12      2.04 o
  -6  -2   9      174.23      157.13     13.21 o
  -5  -2   9       54.97       56.35      6.60 o
  -4  -2   9      776.93      809.96     27.82 o
  -3  -2   9     1295.54     1315.28     41.34 o
  -2  -2   9      661.85      646.17     12.68 o
  -1  -2   9      295.09      317.82      9.57 o
   0  -2   9     1222.40     1188.49     23.47 o
   1  -2   9      967.76      979.05     13.53 o
   2  -2   9       14.53       15.61      2.88 o
   3  -2   9       30.39       22.12      2.74 o
   4  -2   9      467.56      464.48     10.99 o
   5  -2   9      370.80      342.09     13.40 o
   6  -2   9      532.35      511.40     12.84 o
   7  -2   9     2203.17     2344.64     37.94 o
   8  -2   9      415.42      410.98     19.81 o
   9  -2   9      130.13      129.18     14.77 o
  10  -2   9      296.75      233.62     12.81 o
  11  -2   9        0.75        6.00      2.23 o
  -8  -1   9        7.71        3.42      2.65 o
  -7  -1   9       41.57       33.32      5.72 o
  -6  -1   9        0.39        4.16      2.70 o
  -5  -1   9       29.59       37.66      8.66 o
  -4  -1   9      712.28      929.92     80.95 o
  -3  -1   9       85.42       65.21      9.47 o
  -2  -1   9     1060.05     1025.81     22.36 o
  -1  -1   9     1040.49     1037.01     18.22 o
   0  -1   9      990.15      972.44     18.48 o
   1  -1   9       32.03       30.28      4.72 o
   2  -1   9      128.95      110.11      5.97 o
   3  -1   9      146.83      112.23      9.47 o
   4  -1   9     1059.58     1047.52     17.85 o
   5  -1   9      239.42      204.90      8.71 o
   6  -1   9     2385.20     2337.22     40.83 o
   7  -1   9       53.58       45.15      4.45 o
   8  -1   9      817.18      763.76     24.67 o
   9  -1   9       41.98       39.28      4.03 o
  10  -1   9       30.56       30.32      4.03 o
  11  -1   9        0.81        3.80      2.25 o
  -8   0   9        2.32        2.30      4.10 o
  -7   0   9        1.50        2.44      1.07 o
  -6   0   9      301.66      261.37     32.97 o
  -5   0   9       39.77       41.14      4.79 o
  -4   0   9     4082.96     4520.71     76.01 o
  -3   0   9      664.96      678.21     13.72 o
  -2   0   9     2203.91     2238.68     48.01 o
  -1   0   9      189.67      155.49      4.70 o
   0   0   9       38.09       27.50      3.15 o
   1   0   9      220.09      190.07     13.49 o
   2   0   9      187.52      172.28     12.65 o
   3   0   9      570.59      504.11     10.06 o
   4   0   9      769.63      748.59     10.83 o
   5   0   9     1026.52      969.43     16.42 o
   6   0   9      530.21      518.59     14.37 o
   7   0   9      405.71      423.51     13.66 o
   8   0   9       87.69       93.36      5.76 o
   9   0   9       35.06       26.92      3.77 o
  10   0   9      182.68      173.40     19.29 o
  11   0   9      325.85      339.62     29.96 o
  -8   1   9        3.67       -1.08      4.59 o
  -7   1   9       16.51       10.07      5.22 o
  -6   1   9       99.19       77.97      9.04 o
  -5   1   9     1025.74     1049.30     24.86 o
  -3   1   9     1463.40     1651.31     22.25 o
  -2   1   9       90.21       76.17      9.15 o
  -1   1   9      338.10      316.54     14.76 o
   0   1   9        8.64        7.97      3.02 o
   1   1   9       30.27       18.30      1.80 o
   2   1   9     4044.35     4065.91     51.86 o
   3   1   9      517.80      429.18     11.63 o
   4   1   9     4956.13     4922.35     45.42 o
   5   1   9       54.67       49.67      5.29 o
   6   1   9      667.73      655.80      8.38 o
   7   1   9      543.17      492.85     10.24 o
   8   1   9      233.89      236.18     14.97 o
   9   1   9       96.84      111.63      8.49 o
  10   1   9       66.51       57.52      5.88 o
  11   1   9      366.93      357.46     26.46 o
  12   1   9       40.99       36.24      6.62 o
  -8   2   9       22.25       25.60      6.73 o
  -7   2   9     1028.18     1189.93     60.51 o
  -6   2   9      328.79      272.97     17.31 o
  -5   2   9      619.26      965.94    190.65 o
  -4   2   9        5.92       18.87      5.71 o
  -3   2   9     1266.30     1719.95    118.51 o
  -2   2   9      408.08      403.29     12.02 o
  -1   2   9      290.35      285.65      8.22 o
   0   2   9        0.41        7.96      1.77 o
   1   2   9      285.46      271.30      7.48 o
   2   2   9        8.10       10.81      2.00 o
   3   2   9      720.32      674.40      8.98 o
   4   2   9       82.98       65.10      4.20 o
   5   2   9      343.84      322.03      8.92 o
   6   2   9      370.94      370.66      9.64 o
   7   2   9       49.64       58.86      3.70 o
   8   2   9       35.08       36.01      5.67 o
   9   2   9       62.33       50.97      6.21 o
  10   2   9     1133.43     1122.90     28.36 o
  11   2   9      318.09      297.49     15.65 o
  12   2   9      764.55      765.04     29.64 o
  -8   3   9       12.76       16.94      4.90 o
  -7   3   9      154.53      185.90     20.62 o
  -6   3   9       12.36        9.68      3.73 o
  -5   3   9        4.27       16.80      5.40 o
  -4   3   9      407.94      440.36     19.61 o
  -3   3   9       26.40       96.32     11.12 o
  -2   3   9      227.27      212.41      8.80 o
  -1   3   9     1465.53     1486.74     24.66 o
   0   3   9     1671.22     1593.61     24.49 o
   1   3   9     3183.92     3149.79     39.32 o
   2   3   9     1669.39     1449.82     21.18 o
   3   3   9      214.70      212.73      7.25 o
   4   3   9     2787.97     2786.18     60.56 o
   5   3   9       25.19       28.36      2.31 o
   6   3   9      170.29      159.82      5.22 o
   7   3   9      394.00      509.54     16.58 o
   8   3   9      321.16      374.45     21.63 o
   9   3   9      801.98      810.91     47.69 o
  10   3   9      337.09      343.31     21.89 o
  11   3   9      481.68      502.43     15.89 o
  12   3   9      114.93      101.09      8.70 o
  -7   4   9      595.37      663.04     19.80 o
  -6   4   9       51.33       48.89     11.15 o
  -5   4   9       20.74       19.80      5.50 o
  -4   4   9      239.20      211.33     15.37 o
  -3   4   9       12.41        9.56      2.16 o
  -2   4   9      592.13      619.90     25.19 o
  -1   4   9      128.22      119.47      7.68 o
   0   4   9       28.05       22.89      3.95 o
   1   4   9      372.82      380.53      9.58 o
   2   4   9       21.09       13.91      2.62 o
   3   4   9       40.16       54.46      3.57 o
   4   4   9      250.15      323.52     48.18 o
   5   4   9      113.16      100.81      9.54 o
   6   4   9       43.11       66.44     10.00 o
   7   4   9      291.89      352.77     21.87 o
   8   4   9     1533.88     2127.25     93.61 o
   9   4   9      947.91      955.60     17.75 o
  10   4   9      659.08      685.11     29.91 o
  11   4   9       16.41       13.31      3.55 o
  12   4   9      141.14      135.15     20.32 o
  -7   5   9       22.50       28.11      7.04 o
  -6   5   9        2.25       12.81      6.10 o
  -5   5   9        1.74        6.33      5.19 o
  -4   5   9      641.96      607.97     56.81 o
  -3   5   9        2.11        5.56      3.35 o
  -2   5   9      321.77      309.83     13.35 o
  -1   5   9     2401.70     2492.21     31.36 o
   0   5   9     4751.71     5074.81     78.46 o
   1   5   9     1354.90     1403.00     21.99 o
   2   5   9     1281.20     1374.11     13.93 o
   3   5   9      242.44      188.05      9.23 o
   4   5   9      339.98      379.08     35.14 o
   5   5   9      153.28      164.59     13.29 o
   6   5   9      832.90     1201.24     15.48 o
   7   5   9       12.54       10.90      2.10 o
   8   5   9       20.77       15.51      4.75 o
   9   5   9      413.15      478.42     51.12 o
  10   5   9       36.25       32.50      2.98 o
  11   5   9       36.40       25.39      5.77 o
  12   5   9       89.47       80.69     10.64 o
  13   5   9        1.34        7.29      5.87 o
  -7   6   9        3.73        8.61      5.36 o
  -6   6   9       62.13       80.55     11.28 o
  -5   6   9        0.48       12.56      8.47 o
  -4   6   9      398.32      380.81     30.55 o
  -3   6   9      335.55      291.16     27.75 o
  -2   6   9      329.40      316.04     11.07 o
  -1   6   9        3.78        5.23      1.74 o
   0   6   9        2.28        3.60      2.87 o
   1   6   9      354.64      340.70      8.12 o
   2   6   9        2.87        2.36      2.11 o
   3   6   9      130.37      127.30      5.44 o
   4   6   9        2.85        5.31      1.58 o
   5   6   9     1056.15     1415.85     24.76 o
   6   6   9     2591.22     3982.09     33.60 o
   7   6   9     2201.38     3063.06     31.10 o
   8   6   9     1251.31     1750.81     55.14 o
   9   6   9      139.89      171.94     11.57 o
  10   6   9      151.52      141.26      8.02 o
  11   6   9      130.92       92.85      8.54 o
  12   6   9        2.38       11.49      5.86 o
  -6   7   9      247.32      213.07     40.27 o
  -5   7   9      288.99      289.04     48.91 o
  -4   7   9      217.89      197.73     27.20 o
  -3   7   9     1044.69     1048.49     32.78 o
  -2   7   9      473.40      437.09     34.76 o
  -1   7   9       37.34       37.47      6.14 o
   0   7   9     2142.45     2302.42     29.57 o
   1   7   9        3.58        5.36      5.18 o
   2   7   9      425.01      439.43     16.25 o
   3   7   9      768.73      766.33     16.82 o
   4   7   9     2294.31     2251.12     28.35 o
   5   7   9      172.33      170.65      8.34 o
   6   7   9      392.94      516.88     28.85 o
   7   7   9      115.03      121.01      7.89 o
   8   7   9        6.72        2.94      1.43 o
   9   7   9      300.91      270.41     23.13 o
  10   7   9      121.91      107.58      6.58 o
  11   7   9       80.00       66.79      6.80 o
  12   7   9        1.08        9.75      5.38 o
  13   7   9       41.48       39.34      9.77 o
  -6   8   9        0.82        7.83      5.35 o
  -5   8   9      449.59      409.35     16.07 o
  -4   8   9      436.56      483.80     55.17 o
  -3   8   9        1.08        1.37      3.84 o
  -2   8   9      287.29      292.63     41.34 o
  -1   8   9        1.87       16.48      5.59 o
   0   8   9      184.59      154.45     10.30 o
   1   8   9      539.82      506.69     32.77 o
   2   8   9        1.59       10.11      2.11 o
   3   8   9     1102.46     1195.43     24.16 o
   4   8   9     1123.19     1186.20     19.75 o
   5   8   9      984.22     1018.78     53.23 o
   6   8   9     3152.10     3390.84     41.88 o
   7   8   9     2794.47     2919.30     70.68 o
   8   8   9      999.29     1227.60     62.54 o
   9   8   9      311.90      370.36     28.23 o
  10   8   9        2.47        2.90      1.26 o
  11   8   9        5.43        3.34      1.33 o
  12   8   9      120.74      112.55     12.72 o
  13   8   9        0.07        1.29      3.93 o
  -5   9   9      133.16       94.94     25.09 o
  -4   9   9      777.76      711.00     40.41 o
  -3   9   9      366.45      368.84     26.98 o
  -2   9   9      357.58      392.01     33.37 o
  -1   9   9      217.12      188.82     15.52 o
   0   9   9        1.53        1.77      7.08 o
   1   9   9      310.02      317.11     14.90 o
   2   9   9     1391.50     1333.79     62.50 o
   3   9   9       92.69       81.39      9.91 o
   4   9   9      864.94      834.76     25.66 o
   5   9   9       46.47       51.84      3.99 o
   6   9   9     2240.21     2392.34     29.14 o
   7   9   9      370.96      318.07     11.82 o
   8   9   9       62.22       67.40      5.13 o
   9   9   9        2.90        9.02      1.89 o
  10   9   9        6.59        3.13      3.45 o
  11   9   9       12.01       11.42      2.90 o
  12   9   9      368.74      405.57     21.92 o
  -4  10   9       26.47       23.12      5.86 o
  -3  10   9       10.36        6.54      3.02 o
  -2  10   9       23.02       20.98      4.50 o
  -1  10   9      136.15      119.34     14.30 o
   0  10   9       15.14       12.16      3.25 o
   1  10   9       19.35       14.12      3.63 o
   2  10   9      962.63      999.48     26.39 o
   3  10   9     1488.63     1435.37     52.32 o
   4  10   9     1303.69     1334.02     16.90 o
   5  10   9      276.63      269.02     10.07 o
   6  10   9      351.34      339.26     17.45 o
   7  10   9        5.75        5.33      2.21 o
   8  10   9      215.23      185.99     12.23 o
   9  10   9       13.51       10.93      3.54 o
  10  10   9      420.78      430.10     34.91 o
  11  10   9       11.38       10.56      2.12 o
  12  10   9      738.71      784.94     35.57 o
  -4  11   9        0.98        0.04      3.20 o
  -3  11   9        4.67       11.20      4.32 o
  -2  11   9      149.38      131.82     18.62 o
  -1  11   9        6.77       12.37      4.85 o
   0  11   9      278.91      275.56     22.99 o
   1  11   9      116.64      110.11     14.62 o
   2  11   9     1834.49     1919.46     32.73 o
   3  11   9      252.98      198.56     16.05 o
   4  11   9      534.07      545.65     35.21 o
   5  11   9       19.21        9.65      4.88 o
   6  11   9        8.73        9.15      4.59 o
   7  11   9       94.46       80.00      9.64 o
   8  11   9        3.14        4.61      2.49 o
   9  11   9      394.81      415.34     22.74 o
  10  11   9      790.25      792.37     23.12 o
  11  11   9      279.64      273.11     33.81 o
  12  11   9      320.84      302.10     24.27 o
  -3  12   9       49.27       38.63      6.43 o
  -2  12   9        5.79       10.80      3.52 o
  -1  12   9       69.65       75.81      9.41 o
   0  12   9      106.16       90.10     12.80 o
   1  12   9      639.20      693.96     23.12 o
   2  12   9      152.34      145.89     10.97 o
   3  12   9       94.84      100.37     11.16 o
   4  12   9      301.16      310.44     28.00 o
   5  12   9       19.91       11.60      4.64 o
   6  12   9       38.57       39.48      5.07 o
   7  12   9      157.76      153.48     18.90 o
   8  12   9     1367.39     1371.31     29.37 o
   9  12   9      320.40      304.66     21.09 o
  10  12   9      330.37      336.07     48.03 o
  11  12   9       46.69       53.38      8.40 o
  12  12   9        2.02        4.45      2.90 o
  -2  13   9      174.68      140.03     18.36 o
  -1  13   9      405.97      428.33     33.77 o
   0  13   9      327.45      309.41     26.33 o
   1  13   9      145.99      125.19     15.35 o
   2  13   9      122.66      125.51     13.21 o
   3  13   9       12.17       11.84      2.71 o
   4  13   9        0.22        1.17      4.19 o
   5  13   9       23.55       30.29      3.85 o
   6  13   9       19.39       16.83      6.05 o
   7  13   9        7.71        8.02      5.51 o
   8  13   9      515.56      485.64     24.98 o
   9  13   9      191.83      183.74     14.66 o
  10  13   9     1184.84     1270.20     52.29 o
  11  13   9       27.74       28.44      6.00 o
  -1  14   9      278.63      266.49     39.34 o
   0  14   9        0.56        3.58      1.76 o
   1  14   9      247.13      208.26     17.06 o
   2  14   9       21.88       17.81      2.96 o
   3  14   9       42.63       30.14      5.46 o
   4  14   9        1.14        4.33      5.62 o
   5  14   9      185.94      141.73     19.38 o
   6  14   9     1605.86     1730.83     53.97 o
   7  14   9      459.89      450.96     32.34 o
   8  14   9      732.24      742.64     51.42 o
   9  14   9       94.22      148.71     17.44 o
  10  14   9      136.23      114.86     20.74 o
   1  15   9       69.14       50.91      7.77 o
   2  15   9        4.85        1.88      4.13 o
   3  15   9        3.60        0.91      4.78 o
   4  15   9       57.99       54.25      8.99 o
   5  15   9      143.91      149.51     18.43 o
   6  15   9      135.15      142.34     13.78 o
   7  15   9      231.25      249.55     19.85 o
   8  15   9      413.67      418.81     15.45 o
   9  15   9        6.45        1.90      6.39 o
   3  16   9       25.82       16.38      6.73 o
   4  16   9      349.87      284.15     51.27 o
   5  16   9      517.59      515.80     80.65 o
   6  16   9      869.32      961.04     41.70 o
   7  16   9      291.80      334.12     33.68 o
   8  16   9      419.52      416.84     59.87 o
  -1 -11  10      567.59      664.67     42.28 o
   0 -11  10       58.93       66.01      7.97 o
  -4 -10  10       86.68       81.86      9.14 o
  -3 -10  10      563.60      627.60     23.18 o
  -2 -10  10      105.46      109.39     10.61 o
  -1 -10  10       23.65       20.67      5.00 o
   0 -10  10        8.46        6.48      3.61 o
   1 -10  10       72.19       77.75     14.45 o
   2 -10  10      122.56      177.21     24.88 o
   3 -10  10       14.20       37.38      9.21 o
  -5  -9  10       50.45       48.63      4.45 o
  -4  -9  10       63.02       70.76      8.73 o
  -3  -9  10      274.60      261.57     11.26 o
  -2  -9  10       89.60       64.35      5.79 o
  -1  -9  10      365.44      384.43     15.92 o
   0  -9  10      295.79      307.36     10.03 o
   1  -9  10      165.45      169.27     18.84 o
   2  -9  10       79.88       71.43     10.83 o
   3  -9  10      187.24      206.92     33.13 o
   4  -9  10      175.42      174.86     19.16 o
   5  -9  10      334.46      383.30     38.34 o
  -6  -8  10        2.04        2.19      1.92 o
  -5  -8  10      436.04      433.56     10.09 o
  -4  -8  10      636.11      721.80     67.67 o
  -3  -8  10     1279.06     1416.22     49.00 o
  -2  -8  10        9.02        9.11      2.82 o
  -1  -8  10      182.57      164.91     15.05 o
   0  -8  10      126.74      120.84      8.78 o
   1  -8  10        5.10       10.34      2.02 o
   2  -8  10      111.86      100.54     10.37 o
   3  -8  10        0.99        4.02      1.89 o
   4  -8  10        1.05        6.48      5.18 o
   5  -8  10      912.24     1065.11     45.54 o
   6  -8  10      261.68      293.81     30.02 o
  -6  -7  10        1.03        3.32      5.36 o
  -5  -7  10      153.63      133.02     18.88 o
  -4  -7  10      328.11      357.48     15.19 o
  -3  -7  10      556.63      540.96     25.70 o
  -2  -7  10       10.08        7.02      2.79 o
  -1  -7  10      113.86      115.81     11.08 o
   0  -7  10       63.89       50.36      3.67 o
   1  -7  10       12.50       14.53      2.23 o
   2  -7  10       73.61       54.57      9.12 o
   3  -7  10     1187.60     1193.39     25.29 o
   4  -7  10      501.66      528.20     18.02 o
   5  -7  10      597.22      686.51     36.83 o
   6  -7  10       41.38       58.12      9.49 o
   7  -7  10        9.25        8.69      4.35 o
  -7  -6  10     1080.71     1232.40     64.30 o
  -6  -6  10      819.81      884.42     74.29 o
  -5  -6  10      378.29      396.82     20.83 o
  -4  -6  10       82.41       85.07      8.54 o
  -3  -6  10       60.00       71.74     15.07 o
  -2  -6  10       39.41       20.54      3.09 o
  -1  -6  10       35.12       26.64      3.36 o
   0  -6  10       52.65       52.65      3.78 o
   1  -6  10       25.56       23.10      2.42 o
   2  -6  10        1.78        1.87      1.18 o
   3  -6  10      339.45      332.23     13.50 o
   4  -6  10       38.54       28.77      3.56 o
   5  -6  10      253.31      240.56     17.82 o
   6  -6  10       37.82       44.78      7.20 o
   7  -6  10       30.83       28.43      3.54 o
   8  -6  10       31.61       27.31      4.44 o
  -7  -5  10        1.86        4.78      3.01 o
  -6  -5  10      142.03      120.10     15.45 o
  -5  -5  10      364.41      362.05     16.76 o
  -4  -5  10        0.45        4.54      2.04 o
  -3  -5  10       34.89       28.77      4.63 o
  -2  -5  10      245.61      239.94     20.41 o
  -1  -5  10      730.73      733.02     16.89 o
   0  -5  10      295.26      257.42     12.18 o
   1  -5  10     2237.99     2241.05     34.82 o
   2  -5  10      473.54      517.77     11.22 o
   3  -5  10      962.75      934.04     20.48 o
   4  -5  10      301.99      264.83     17.90 o
   5  -5  10      261.24      266.20     21.06 o
   6  -5  10        0.19       -0.21      7.02 o
   7  -5  10        0.09        0.85      2.68 o
   8  -5  10        5.92        7.14      3.09 o
   9  -5  10      118.54       90.48     12.57 o
  -7  -4  10     1062.71     1159.53     33.40 o
  -6  -4  10      633.21      692.94     25.60 o
  -5  -4  10      381.01      365.60     18.47 o
  -4  -4  10        0.76        5.96      2.36 o
  -3  -4  10       40.33       13.47      2.74 o
  -2  -4  10       78.62       79.33      9.35 o
  -1  -4  10      110.63       86.84      8.05 o
   0  -4  10      170.51      180.28      8.33 o
   1  -4  10       81.61       70.65      3.74 o
   2  -4  10        1.66        2.98      2.40 o
   3  -4  10       20.09       17.73      3.24 o
   4  -4  10      131.21      100.26      8.29 o
   5  -4  10      335.57      327.28     18.47 o
   6  -4  10        2.23       11.89      3.51 o
   7  -4  10      429.21      446.64     14.66 o
   8  -4  10       76.37       73.88      9.23 o
   9  -4  10      254.42      272.33     22.82 o
  -7  -3  10       33.66       21.77      3.93 o
  -6  -3  10       28.18       28.71      4.65 o
  -5  -3  10      279.85      256.22     15.53 o
  -4  -3  10      106.93      103.31     11.28 o
  -3  -3  10      318.29      332.75     21.80 o
  -2  -3  10        2.32        5.40      3.08 o
  -1  -3  10     2466.54     2514.27     40.50 o
   0  -3  10     2133.72     2166.70     21.72 o
   1  -3  10     1855.19     1700.34     15.52 o
   2  -3  10       71.65       70.48      6.85 o
   3  -3  10      501.99      481.02     13.13 o
   4  -3  10       39.56       40.45      3.79 o
   5  -3  10      213.64      210.26     10.68 o
   6  -3  10        4.27       -1.22      2.77 o
   7  -3  10       19.86       12.81      7.57 o
   8  -3  10       11.04        8.93      2.89 o
   9  -3  10        5.92       16.27      4.10 o
  10  -3  10        0.53        8.15      2.25 o
  -8  -2  10       96.40       78.62      9.48 o
  -7  -2  10       18.88       22.16      5.13 o
  -6  -2  10       11.19        7.83      5.53 o
  -5  -2  10      244.20      229.06     20.68 o
  -4  -2  10      139.38      174.59     14.15 o
  -2  -2  10      479.82      499.52     13.13 o
  -1  -2  10      248.67      238.58     12.50 o
   0  -2  10      145.93      142.96     12.00 o
   1  -2  10      307.81      280.01      9.71 o
   2  -2  10      340.46      337.34     10.15 o
   3  -2  10      251.65      236.32      9.89 o
   4  -2  10      265.49      276.14     10.99 o
   5  -2  10       25.10       28.79      3.49 o
   6  -2  10      816.65      752.65     15.47 o
   7  -2  10     2633.44     2694.76     70.92 o
   8  -2  10      416.73      415.74      8.02 o
   9  -2  10      287.17      280.66      9.68 o
  10  -2  10      111.05      103.70     11.19 o
  -8  -1  10        1.62        2.30      4.93 o
  -7  -1  10        2.53        8.02      6.84 o
  -6  -1  10        0.60        2.72      1.57 o
  -5  -1  10      437.20      402.52     50.11 o
  -4  -1  10      299.13      328.97     18.17 o
  -3  -1  10     3842.06     4143.82     52.94 o
  -2  -1  10      845.57      881.01     29.63 o
  -1  -1  10     3605.62     3609.51     42.18 o
   0  -1  10        7.22        9.43      1.81 o
   1  -1  10     1404.40     1349.99     14.26 o
   2  -1  10       70.63       68.44      4.38 o
   3  -1  10       14.37        9.98      2.46 o
   4  -1  10      145.93      148.74     15.66 o
   5  -1  10      124.71       97.95      6.24 o
   6  -1  10      119.91      109.45     11.74 o
   7  -1  10      544.59      525.55     15.98 o
   8  -1  10       28.30       25.16      2.69 o
   9  -1  10      392.98      358.02     20.71 o
  10  -1  10       33.60       25.63      4.45 o
  11  -1  10       29.78       26.82      3.65 o
  -7   0  10       53.00       53.99      8.36 o
  -6   0  10       49.61       52.15     13.53 o
  -5   0  10       95.63      242.38     54.22 o
  -4   0  10      484.88      594.59     28.95 o
  -2   0  10      250.75      326.69     23.84 o
  -1   0  10        0.71        8.51      2.96 o
   0   0  10        6.28        7.61      1.93 o
   1   0  10       10.20       12.82      2.45 o
   2   0  10       93.16       96.18      5.92 o
   3   0  10     2379.55     2384.55     24.10 o
   4   0  10      438.83      348.04     10.97 o
   5   0  10     2097.67     2052.66     27.16 o
   6   0  10      177.08      154.48      7.49 o
   7   0  10     1891.01     1844.36     52.22 o
   8   0  10      166.74      165.52     16.35 o
   9   0  10        5.40        9.01      2.10 o
  10   0  10        1.22        1.77      1.48 o
  11   0  10       16.92       27.96     13.39 o
  -7   1  10        0.31        2.92      4.99 o
  -6   1  10        2.02        4.93      7.23 o
  -5   1  10     1162.91     1188.25     37.59 o
  -4   1  10      817.30      973.48     22.57 o
  -3   1  10     2277.99     2359.52     60.32 o
  -2   1  10      532.09      520.21     31.11 o
  -1   1  10      205.98      223.54     10.90 o
   0   1  10        8.72       15.11      2.79 o
   1   1  10       30.39       30.29      3.64 o
   2   1  10      679.17      605.02      9.20 o
   3   1  10      668.33      582.01     19.05 o
   4   1  10     1566.95     1521.35     23.75 o
   5   1  10      201.86      160.61      9.82 o
   6   1  10       99.22       86.98      5.52 o
   7   1  10      491.10      465.36      9.04 o
   8   1  10       30.89       36.04      4.28 o
   9   1  10      317.73      308.63     18.95 o
  10   1  10        0.38        2.57      1.53 o
  11   1  10      355.24      363.24      7.38 o
  12   1  10      162.73      193.18     15.69 o
  -7   2  10      161.58      162.70     24.08 o
  -6   2  10      574.18      682.58     47.75 o
  -5   2  10      537.15      381.57     30.04 o
  -2   2  10       27.07       49.28     27.84 o
  -1   2  10      260.78      263.05     11.19 o
   0   2  10        2.33        4.61      1.88 o
   1   2  10      350.44      304.60      7.97 o
   2   2  10      101.54       95.73      6.32 o
   3   2  10     3456.49     3380.81     34.66 o
   4   2  10     4580.20     4657.71     33.98 o
   5   2  10     1658.23     1597.62     32.08 o
   6   2  10       25.40       20.37      2.04 o
   7   2  10      223.79      238.68     22.08 o
   8   2  10       16.05       22.97      3.71 o
   9   2  10        8.14       10.41      4.90 o
  10   2  10      199.53      173.73     15.04 o
  11   2  10       11.48       16.74      2.90 o
  12   2  10      370.22      306.39     19.79 o
  -7   3  10       55.65       63.70      8.13 o
  -6   3  10       75.82       62.44     17.68 o
  -5   3  10      658.83      655.46     19.01 o
  -4   3  10        7.96        6.87      1.93 o
  -3   3  10      233.12      282.43     22.74 o
  -2   3  10       65.10       57.35      4.45 o
  -1   3  10      129.10      123.97     11.12 o
   0   3  10      368.23      426.80     15.35 o
   1   3  10     3328.11     3479.80     35.49 o
   2   3  10     2391.52     2365.12     22.12 o
   3   3  10       14.42       19.69      1.95 o
   4   3  10      721.05      706.11     13.18 o
   5   3  10     1018.97     1192.90     62.29 o
   6   3  10      528.58      537.55      9.92 o
   7   3  10      441.88      475.05     39.25 o
   8   3  10      285.39      353.51     33.83 o
   9   3  10      829.08      794.16     34.23 o
  10   3  10      216.51      213.77     17.56 o
  11   3  10     1139.74     1258.54     43.32 o
  12   3  10      602.37      614.80     21.81 o
  -7   4  10      457.23      510.64     33.80 o
  -6   4  10       90.30      105.33     16.90 o
  -5   4  10      210.57      175.88     21.35 o
  -4   4  10       54.53       42.54      5.73 o
  -3   4  10      766.56      774.33     88.42 o
  -2   4  10      434.29      355.03     26.27 o
  -1   4  10       34.76       25.18      4.73 o
   0   4  10      141.60      137.04      6.92 o
   1   4  10     4323.42     4431.53     53.29 o
   2   4  10     1984.47     1873.42     24.85 o
   3   4  10     3971.32     4278.75     39.73 o
   4   4  10      523.00      564.17     66.14 o
   5   4  10      374.19      357.58     40.08 o
   6   4  10       13.92       17.73      2.68 o
   7   4  10      245.94      249.52     16.15 o
   8   4  10       83.63      111.54     10.63 o
   9   4  10      224.64      242.09     14.29 o
  10   4  10      300.79      260.35     16.68 o
  11   4  10       44.02       29.35      4.52 o
  12   4  10        5.21        9.13      3.09 o
  -6   5  10        1.36        8.76      4.01 o
  -5   5  10       86.06       94.75     19.34 o
  -4   5  10       17.88       10.92      4.19 o
  -3   5  10      212.62      212.88     20.79 o
  -2   5  10        1.86        8.37      2.38 o
  -1   5  10     1314.52     1291.95     22.48 o
   0   5  10     1296.87     1258.38     25.74 o
   1   5  10     2111.42     2075.54     24.00 o
   2   5  10     1785.28     1776.15     17.39 o
   3   5  10       69.19       68.87      5.23 o
   4   5  10       13.14       13.76      3.75 o
   5   5  10     1435.49     1858.90     38.63 o
   6   5  10       10.14        8.46      2.78 o
   7   5  10      625.25      850.78     18.17 o
   8   5  10       90.36      114.68      9.55 o
   9   5  10      976.59     1441.89     37.37 o
  10   5  10       46.26       43.90      3.80 o
  11   5  10      238.08      233.13     14.81 o
  12   5  10      110.51       67.99     13.20 o
  -6   6  10        9.71       17.79      8.75 o
  -5   6  10       97.39       88.07     15.27 o
  -4   6  10        9.67       24.05      9.67 o
  -3   6  10        9.75        5.22      3.33 o
  -2   6  10       68.78       61.20     10.40 o
  -1   6  10      301.44      308.20     18.22 o
   0   6  10      938.54      897.42     13.90 o
   1   6  10     1291.20     1258.83     25.56 o
   2   6  10      107.33      130.23      6.38 o
   3   6  10     1414.95     1561.03     14.06 o
   4   6  10       57.19       59.25      3.39 o
   5   6  10     1055.98     1296.91     68.35 o
   6   6  10      935.75     1299.40     29.56 o
   7   6  10     2526.54     3234.02    277.33 o
   8   6  10      803.22     1104.08    101.71 o
   9   6  10       26.10       36.67      3.36 o
  10   6  10        2.12        4.24      1.87 o
  11   6  10       42.54       27.39      3.53 o
  12   6  10        3.85        1.88      3.62 o
  -6   7  10       48.95       44.32      9.73 o
  -5   7  10      149.97      153.97     27.37 o
  -4   7  10      233.97      229.78     45.69 o
  -3   7  10     1158.55     1319.18     50.34 o
  -2   7  10     1923.92     1992.31     58.78 o
  -1   7  10      774.74      785.16     31.68 o
   0   7  10      394.41      353.01     12.27 o
   1   7  10       51.75       56.06      4.94 o
   2   7  10       85.13      101.21      8.12 o
   3   7  10       11.03        9.65      1.70 o
   4   7  10      110.61      132.86      6.99 o
   5   7  10      324.63      274.37     11.10 o
   6   7  10      314.17      334.26     15.64 o
   7   7  10     1867.69     2540.76     28.89 o
   8   7  10      554.41      735.70     19.26 o
   9   7  10      496.54      568.10     25.27 o
  10   7  10      166.11      137.55      7.59 o
  11   7  10       22.20        9.27      2.35 o
  12   7  10       30.47       25.67      3.39 o
  -5   8  10       18.04       14.54      4.88 o
  -4   8  10       48.08       34.32      8.95 o
  -3   8  10      132.39      126.51     24.06 o
  -2   8  10       26.04        9.40      6.10 o
  -1   8  10      343.17      341.63     33.93 o
   0   8  10      183.68      169.43     13.75 o
   1   8  10      135.07      143.76     18.11 o
   2   8  10       23.93       20.27      3.57 o
   3   8  10      467.40      473.55     10.03 o
   4   8  10     1866.40     1806.99     19.62 o
   5   8  10      608.37      551.56     11.81 o
   6   8  10     1743.60     1854.59     52.43 o
   7   8  10      169.63      160.90      9.76 o
   8   8  10        1.99        4.29      1.77 o
   9   8  10        0.27        2.08      2.25 o
  10   8  10        9.17       14.95      2.61 o
  11   8  10       94.07       76.22      7.65 o
  12   8  10       28.77       21.94      3.08 o
  -4   9  10      669.80      701.95     42.53 o
  -3   9  10      902.36      933.93     48.59 o
  -2   9  10      144.47      164.67     24.68 o
  -1   9  10        9.27        3.47      5.70 o
   0   9  10      111.97      121.83     18.78 o
   1   9  10      121.86      111.70     15.31 o
   2   9  10     1371.04     1405.37     21.12 o
   3   9  10      481.48      517.77     11.66 o
   4   9  10      342.14      324.71     13.56 o
   5   9  10     2789.17     2771.95     31.65 o
   6   9  10        3.83        7.94      2.65 o
   7   9  10     1207.50     1192.61     20.77 o
   8   9  10      149.95      147.85     11.12 o
   9   9  10        1.08        4.14      2.13 o
  10   9  10        3.90        5.26      1.95 o
  11   9  10      104.97      112.91     10.69 o
  12   9  10      433.54      461.20     13.33 o
  -4  10  10       16.61       24.57      8.58 o
  -3  10  10      174.58      204.99     25.83 o
  -2  10  10        2.51       13.35      7.28 o
  -1  10  10      453.69      487.27     22.05 o
   0  10  10      166.85      138.73     17.80 o
   1  10  10       64.10       82.47     12.89 o
   2  10  10      137.11      151.06     12.10 o
   3  10  10     5544.56     6002.71    109.74 o
   4  10  10     1933.36     1848.03    134.06 o
   5  10  10     2495.85     2542.57     38.80 o
   6  10  10      104.80       77.08      8.72 o
   7  10  10     1236.41     1203.42     23.03 o
   8  10  10       72.55       61.28      5.32 o
   9  10  10       42.44       50.22     11.12 o
  10  10  10      159.67      135.93     17.45 o
  11  10  10      191.51      189.24     10.48 o
  12  10  10        1.81        9.33      3.07 o
  -3  11  10       32.87       29.76      7.67 o
  -2  11  10        8.69       26.19      7.75 o
  -1  11  10       66.82       78.77     13.92 o
   0  11  10        7.95       13.59      4.87 o
   1  11  10       66.57       68.58     12.94 o
   2  11  10      296.15      322.86     20.30 o
   3  11  10        4.56        8.28      2.21 o
   4  11  10      192.04      183.94     13.13 o
   5  11  10     1005.40     1039.71     23.89 o
   6  11  10      106.93       97.68      8.15 o
   7  11  10       89.65       82.54      7.56 o
   8  11  10        9.68        8.72      3.36 o
   9  11  10      653.84      659.70     47.98 o
  10  11  10      409.07      375.83     34.26 o
  11  11  10      578.85      599.90     48.26 o
  12  11  10      328.98      325.97     33.24 o
  -2  12  10        4.34        3.98      2.64 o
  -1  12  10      255.72      229.05     25.39 o
   0  12  10      400.13      394.42     29.92 o
   1  12  10     1040.14     1198.30     26.49 o
   2  12  10     1440.26     1499.82     31.85 o
   3  12  10      443.38      482.07     42.95 o
   4  12  10      761.52      768.53     49.60 o
   5  12  10       46.76       52.70      6.87 o
   6  12  10      131.34      142.94     13.82 o
   7  12  10       83.32       74.23     11.10 o
   8  12  10       30.34       29.16      3.61 o
   9  12  10       33.66       34.21      5.34 o
  10  12  10       12.88        8.84      3.94 o
  11  12  10      286.09      286.90     23.28 o
  -1  13  10       47.56       36.12      7.53 o
   0  13  10      370.24      342.30     25.27 o
   1  13  10       42.94       41.76      4.87 o
   2  13  10        4.99       11.75      3.28 o
   3  13  10        1.15        5.99      2.38 o
   4  13  10        2.00        1.34      1.95 o
   5  13  10      318.25      318.51     23.96 o
   6  13  10      104.53      100.74     14.60 o
   7  13  10      254.89      253.08     35.06 o
   8  13  10      363.43      400.22     34.29 o
   9  13  10      344.47      332.68     35.99 o
  10  13  10      861.48      935.12     78.40 o
  11  13  10       41.21       35.93      7.08 o
   0  14  10      368.90      388.13     39.13 o
   1  14  10      236.30      235.01     12.43 o
   2  14  10      177.50      165.32     15.72 o
   3  14  10       21.39       15.91      6.50 o
   4  14  10        6.42        6.22      1.94 o
   5  14  10        1.01        3.80      3.52 o
   6  14  10      477.48      487.43     35.30 o
   7  14  10       94.34      106.16     16.99 o
   8  14  10      182.74      201.33     35.01 o
   9  14  10       21.14       19.74      5.43 o
  10  14  10      104.38      109.43     18.08 o
   1  15  10       46.00       29.40      7.10 o
   2  15  10       14.81       15.60      2.50 o
   3  15  10       20.40       23.24      3.52 o
   4  15  10       17.64       14.77      4.30 o
   5  15  10      426.05      391.97     30.33 o
   6  15  10      785.30      754.81     34.20 o
   7  15  10     1129.53     1241.53     52.85 o
   8  15  10      600.77      651.71     41.53 o
   9  15  10        3.63       -0.22      4.51 o
   4  16  10      133.54       83.25     16.51 o
   5  16  10      116.23       88.46      9.48 o
   6  16  10      155.14      124.50     15.10 o
   7  16  10        0.53       11.41      7.35 o
  -1 -10  11       59.59       51.98     14.59 o
   0 -10  11       26.79       26.40      6.72 o
   1 -10  11        8.34       13.03      7.09 o
  -4  -9  11      152.88      164.39     12.76 o
  -3  -9  11      252.98      298.86     17.06 o
  -2  -9  11      644.77      643.51     16.85 o
  -1  -9  11      206.15      197.17      8.99 o
   0  -9  11      246.88      240.67     18.46 o
   1  -9  11      149.71      161.74     18.16 o
   2  -9  11       34.54       45.50      8.90 o
   3  -9  11       25.07       18.37      6.71 o
   4  -9  11       30.59       25.13      7.30 o
  -5  -8  11       49.26       49.62      5.02 o
  -4  -8  11        5.52       14.54      4.54 o
  -3  -8  11      289.61      305.77     13.89 o
  -2  -8  11       14.61        8.88      2.57 o
  -1  -8  11       27.45       34.41      4.52 o
   0  -8  11        0.56        3.64      1.61 o
   1  -8  11       23.52       19.90      3.07 o
   2  -8  11        1.76        5.97      4.56 o
   3  -8  11      168.76      174.36     18.80 o
   4  -8  11      341.92      382.69     39.73 o
   5  -8  11      601.92      690.58     43.61 o
  -5  -7  11       27.47       30.23      4.59 o
  -4  -7  11      246.42      259.59     34.21 o
  -3  -7  11      618.26      648.63     15.94 o
  -2  -7  11       57.01       59.44      6.42 o
  -1  -7  11      162.10      134.85     15.51 o
   0  -7  11       44.33       45.48      7.37 o
   1  -7  11      443.87      472.40      8.53 o
   2  -7  11       33.09       31.21      4.24 o
   3  -7  11      264.51      262.85     22.30 o
   4  -7  11       68.79       90.03     14.83 o
   5  -7  11      560.82      579.09     17.74 o
   6  -7  11        0.78        5.65      4.95 o
  -6  -6  11      297.84      291.21     21.35 o
  -5  -6  11      652.50      674.31     27.54 o
  -4  -6  11       10.38        6.02      6.41 o
  -3  -6  11       71.81       64.15      6.84 o
  -2  -6  11        0.14        1.37      2.17 o
  -1  -6  11      331.56      332.94     13.95 o
   0  -6  11      113.89       85.65      9.03 o
   1  -6  11       30.17       30.45      2.43 o
   2  -6  11       55.78       55.64      7.66 o
   3  -6  11      428.71      483.35     14.11 o
   4  -6  11      969.37      966.70     20.56 o
   5  -6  11     1494.81     1522.10     52.80 o
   6  -6  11       72.33       74.22      8.06 o
   7  -6  11      104.69      117.78     12.60 o
  -6  -5  11      690.11      826.77     35.55 o
  -5  -5  11      693.56      759.17     29.32 o
  -4  -5  11      149.70      142.24     21.84 o
  -3  -5  11       12.67       18.17      3.72 o
  -2  -5  11      447.26      411.32     22.40 o
  -1  -5  11      138.52      111.10     10.34 o
   0  -5  11       15.47       14.26      2.70 o
   1  -5  11     1628.02     1692.44     26.39 o
   2  -5  11      164.96      183.23      9.33 o
   3  -5  11      491.66      518.07     16.76 o
   4  -5  11       71.19       73.25      5.74 o
   5  -5  11       38.07       40.09      5.74 o
   6  -5  11       57.50       44.17     10.76 o
   7  -5  11        1.05        3.61      3.04 o
   8  -5  11       27.38       22.12      4.07 o
  -6  -4  11      664.98      679.44     21.15 o
  -5  -4  11      545.29      512.47     25.87 o
  -4  -4  11       25.26       14.76      3.58 o
  -3  -4  11       19.95       16.76      3.95 o
  -2  -4  11       87.16       85.97     11.85 o
  -1  -4  11      321.68      306.73     20.66 o
   0  -4  11      202.26      213.12     12.53 o
   1  -4  11     1648.25     1605.30     21.21 o
   2  -4  11      243.04      210.79      6.84 o
   3  -4  11      231.60      247.55     12.18 o
   4  -4  11       21.43       20.49      2.98 o
   5  -4  11      238.58      218.79     10.70 o
   6  -4  11       40.77       56.84     10.56 o
   7  -4  11      397.31      398.75     24.08 o
   8  -4  11       85.14       83.24      8.87 o
   9  -4  11      402.84      352.85     30.02 o
  -7  -3  11      251.86      278.61     19.85 o
  -6  -3  11        2.73        2.87      2.67 o
  -5  -3  11      381.60      422.56     28.98 o
  -4  -3  11        1.86        4.59      2.57 o
  -3  -3  11      290.34      277.10     14.69 o
  -2  -3  11       67.87       72.69      8.26 o
  -1  -3  11     1089.68     1078.89     41.87 o
   0  -3  11      444.37      398.88     15.76 o
   1  -3  11     2525.07     2523.51     41.14 o
   2  -3  11       50.39       50.37      4.89 o
   3  -3  11       23.95       16.70      1.99 o
   4  -3  11      688.92      655.59     14.61 o
   5  -3  11       23.72       14.93      2.66 o
   6  -3  11       13.95       17.08      4.83 o
   7  -3  11      251.44      247.39     15.81 o
   8  -3  11      137.07      159.36     22.61 o
   9  -3  11      895.13      933.40     40.83 o
  -7  -2  11       90.05       64.63     12.36 o
  -6  -2  11       30.43       36.41      7.49 o
  -5  -2  11      102.75      105.79     24.85 o
  -4  -2  11      251.25      190.41     14.82 o
  -3  -2  11       27.13       33.24      4.49 o
  -2  -2  11      130.35       92.46      9.49 o
  -1  -2  11      106.69       95.29     13.09 o
   0  -2  11       48.59       47.36      9.08 o
   1  -2  11     1994.13     1981.43     32.32 o
   2  -2  11      304.81      265.29      7.81 o
   3  -2  11      252.81      260.79     17.16 o
   4  -2  11      573.77      539.16     24.69 o
   5  -2  11       11.78       12.29      2.61 o
   6  -2  11      118.45      123.38     11.36 o
   7  -2  11     2481.07     2556.27    104.80 o
   8  -2  11     1272.47     1213.04     30.35 o
   9  -2  11      498.38      460.52     23.23 o
  10  -2  11        5.99        5.02      7.09 o
  -7  -1  11       45.41       37.30      8.31 o
  -6  -1  11       44.79       30.81      5.38 o
  -5  -1  11       83.94       95.62     10.01 o
  -4  -1  11       51.27       53.49      6.83 o
  -3  -1  11     3986.57     4207.44    100.66 o
  -2  -1  11     1000.67     1056.44     19.93 o
  -1  -1  11     3716.24     3645.27    359.86 o
   0  -1  11       69.92       62.65      5.13 o
   1  -1  11     1953.04     1953.87     20.26 o
   2  -1  11      141.80      149.39      8.08 o
   3  -1  11       13.28       18.82      3.86 o
   4  -1  11      338.09      316.88     17.88 o
   5  -1  11        2.91        3.80      4.35 o
   6  -1  11        0.23       -0.44      2.78 o
   7  -1  11      613.88      606.75     30.07 o
   8  -1  11     1018.78     1061.16     29.25 o
   9  -1  11     1051.80     1050.08     26.69 o
  10  -1  11       79.71       83.21      8.64 o
  -7   0  11       22.52       20.49      5.55 o
  -6   0  11        8.96       10.09      4.91 o
  -5   0  11       60.22       52.91      9.96 o
  -4   0  11       19.22       14.67      4.32 o
  -2   0  11     1209.43     1547.08    102.02 o
  -1   0  11      300.20      300.45     21.28 o
   0   0  11       50.60       52.03      4.62 o
   1   0  11      232.99      220.88      8.15 o
   2   0  11       26.74       31.01      3.52 o
   3   0  11     1318.66     1317.60     23.94 o
   4   0  11      867.15      872.06     16.66 o
   5   0  11     1789.99     1779.24     24.90 o
   6   0  11       85.77       71.63      9.05 o
   7   0  11      288.33      330.27     38.16 o
   8   0  11      489.60      443.76     24.51 o
   9   0  11      129.43      101.73     16.20 o
  10   0  11        1.26        3.82      1.62 o
  11   0  11       37.62       27.74      4.55 o
  -7   1  11       16.06       15.03      6.66 o
  -6   1  11      151.40      152.55     16.76 o
  -5   1  11      795.99      898.71     21.69 o
  -4   1  11     1221.94     1265.34     91.25 o
  -3   1  11     2309.95     2346.96     78.58 o
  -2   1  11     2329.65     2976.55     90.29 o
  -1   1  11      274.26      303.85      8.99 o
   0   1  11       74.64       66.92      4.04 o
   1   1  11       96.89      102.18      6.73 o
   2   1  11      408.09      412.99     18.63 o
   3   1  11      303.95      296.93     21.91 o
   4   1  11       50.62       48.29      3.99 o
   5   1  11      406.55      365.98     18.61 o
   6   1  11        4.78        8.53      2.06 o
   7   1  11       15.98       22.18      5.68 o
   8   1  11       15.53        7.62      1.15 o
   9   1  11     1171.40     1189.47     36.41 o
  10   1  11       10.39       10.98      4.85 o
  11   1  11      325.51      318.16     11.56 o
  -7   2  11       68.56       76.16      8.35 o
  -6   2  11       94.80       84.28     11.06 o
  -5   2  11      131.22      217.90    102.51 o
  -1   2  11      407.90      432.09     25.49 o
   0   2  11      136.85      131.82      7.93 o
   1   2  11     1630.37     1726.15     41.80 o
   2   2  11      236.45      210.64      6.59 o
   3   2  11     1539.04     1414.07     24.09 o
   4   2  11     4450.92     4169.91    131.57 o
   5   2  11     3531.39     3463.59     35.31 o
   6   2  11       24.48       14.86      2.34 o
   7   2  11        1.53        2.47      1.21 o
   8   2  11       94.75       69.94      5.65 o
   9   2  11      191.53      182.81     17.36 o
  10   2  11        2.31        5.62      1.82 o
  11   2  11        8.51       16.18      4.64 o
  12   2  11       78.96       61.93      6.70 o
  -6   3  11      644.10      691.59     31.71 o
  -5   3  11     1750.29     1882.27     40.44 o
  -4   3  11      373.54      342.00     17.19 o
  -3   3  11      405.87      447.12     32.57 o
  -2   3  11       15.99       87.02     10.60 o
  -1   3  11     1320.75     1456.52     31.83 o
   0   3  11      484.21      432.26     10.11 o
   1   3  11      733.00      710.32     15.33 o
   2   3  11       11.32       14.07      3.28 o
   3   3  11       12.30        8.77      2.21 o
   4   3  11      255.17      245.17     13.68 o
   5   3  11      277.38      311.73     16.52 o
   6   3  11      364.18      363.60     14.81 o
   7   3  11       25.04       15.42      1.69 o
   8   3  11       73.52       60.57      6.11 o
   9   3  11      274.68      286.38     18.12 o
  10   3  11      557.72      567.60     14.95 o
  11   3  11     2078.07     2116.93     25.39 o
  12   3  11      512.81      488.18     27.03 o
  -6   4  11        0.04        1.80      5.00 o
  -5   4  11       12.18        3.84      4.33 o
  -4   4  11        0.30        1.12      1.58 o
  -3   4  11        7.64        6.21      2.39 o
  -2   4  11       73.10       61.38      6.98 o
  -1   4  11      131.92      224.06     19.08 o
   0   4  11     1479.05     1407.25     57.98 o
   1   4  11     6415.98     6969.81     79.90 o
   2   4  11     4407.60     4780.50     49.16 o
   3   4  11     1792.37     1852.18     44.09 o
   4   4  11      105.60      112.73      7.41 o
   5   4  11      919.28     1001.02     47.11 o
   6   4  11      480.62      537.31     26.27 o
   7   4  11      216.47      209.39     10.85 o
   8   4  11       61.37       49.19      4.62 o
   9   4  11      258.33      290.36     23.89 o
  10   4  11      215.65      195.86     18.54 o
  11   4  11      147.30      135.61     13.99 o
  12   4  11      211.80      184.03     13.12 o
  -6   5  11       99.98      117.02     16.08 o
  -5   5  11      292.37      317.47     14.08 o
  -4   5  11       18.14       32.77      7.36 o
  -3   5  11      536.61      562.72     31.60 o
  -2   5  11       22.78       19.71      6.32 o
  -1   5  11     2049.32     2099.37     58.28 o
   0   5  11      498.13      453.87     16.01 o
   1   5  11      272.93      233.68     13.93 o
   2   5  11       31.92       36.21      3.19 o
   3   5  11        0.08        1.51      2.90 o
   4   5  11      108.84      107.60     15.95 o
   5   5  11      201.60      212.85     23.03 o
   6   5  11       30.32       15.91      2.15 o
   7   5  11      417.98      546.76     46.33 o
   8   5  11      232.71      300.11     24.67 o
   9   5  11     1577.94     2193.08    128.36 o
  10   5  11      166.43      168.82     13.23 o
  11   5  11      863.28      828.56     30.79 o
  12   5  11      150.33      126.14     11.25 o
  -5   6  11       48.79       50.05      7.42 o
  -4   6  11        0.50       16.11      5.94 o
  -3   6  11        1.20        7.28      5.43 o
  -2   6  11      367.00      304.27     33.04 o
  -1   6  11     2059.84     1829.35     52.71 o
   0   6  11     1075.10     1049.45     19.61 o
   1   6  11     2294.81     2124.46    149.09 o
   2   6  11      372.09      360.94     16.83 o
   3   6  11     1436.90     1451.67     17.16 o
   4   6  11      765.13      811.90     21.29 o
   5   6  11       38.25       30.63      2.93 o
   6   6  11       17.42       18.31      2.45 o
   7   6  11     1227.13     1547.09     34.98 o
   8   6  11      183.83      207.17     39.24 o
   9   6  11        5.17        4.36      1.60 o
  10   6  11       10.86       19.09      3.49 o
  11   6  11        7.29        5.21      2.78 o
  12   6  11        4.47        1.85      1.72 o
  -5   7  11       19.88       16.56      4.47 o
  -4   7  11       63.47       74.98     10.12 o
  -3   7  11      656.00      656.10     26.78 o
  -2   7  11     1440.63     1400.45     51.49 o
  -1   7  11      601.76      588.08     24.99 o
   0   7  11      207.85      175.27     21.86 o
   1   7  11       84.20       76.99      5.38 o
   2   7  11       60.99       70.96      5.05 o
   3   7  11        0.08        4.86      1.75 o
   4   7  11      101.74       84.33      7.74 o
   5   7  11      945.03      958.23     13.12 o
   6   7  11       30.68       27.93      3.13 o
   7   7  11     4174.73     6056.63    108.98 o
   8   7  11      384.48      499.84     16.56 o
   9   7  11     1400.63     2031.69     43.87 o
  10   7  11        1.05        4.27      2.37 o
  11   7  11       33.02       32.86      4.51 o
  12   7  11        1.51        5.18      3.13 o
  -4   8  11       10.18        4.30      4.28 o
  -3   8  11      512.33      494.86     35.41 o
  -2   8  11      440.10      454.92     46.08 o
  -1   8  11     2533.63     2749.44     71.09 o
   0   8  11      136.02      125.13     13.19 o
   1   8  11      101.31      115.02      9.79 o
   2   8  11        7.48        8.82      3.44 o
   3   8  11     1687.91     1684.84     18.65 o
   4   8  11      133.73      124.16     11.06 o
   5   8  11     1173.41     1173.34     18.45 o
   6   8  11       12.64        8.88      1.93 o
   7   8  11       52.51       34.17      4.29 o
   8   8  11       32.30       36.55      6.90 o
   9   8  11      666.23      798.86     36.18 o
  10   8  11        3.02        4.68      1.87 o
  11   8  11      171.77      169.56     20.03 o
  12   8  11        0.40        1.97      4.05 o
  -4   9  11      219.86      197.66     31.04 o
  -3   9  11      619.51      685.25     33.35 o
  -2   9  11      142.57      154.34     28.26 o
  -1   9  11        5.90       -2.73      5.29 o
   0   9  11       90.64       89.51     20.22 o
   1   9  11       15.95       17.67      6.66 o
   2   9  11        1.59        5.05      4.25 o
   3   9  11     1004.82      924.67     18.57 o
   4   9  11      149.65      138.38      9.44 o
   5   9  11     2879.05     2825.86    125.24 o
   6   9  11      615.46      562.68     13.18 o
   7   9  11      123.76       97.80      7.08 o
   8   9  11        2.10        6.04      1.71 o
   9   9  11      363.97      391.96     19.20 o
  10   9  11       45.29       35.64     10.60 o
  11   9  11       50.17       46.36      5.22 o
  12   9  11       80.24       72.91      8.35 o
  -3  10  11      179.17      188.81     28.92 o
  -2  10  11       68.16       65.86      9.34 o
  -1  10  11      182.79      172.52     30.01 o
   0  10  11       53.79       47.62      8.79 o
   1  10  11      331.96      300.20     48.01 o
   2  10  11      246.52      229.10     23.22 o
   3  10  11     2117.30     2350.07     47.74 o
   4  10  11     1510.67     1466.79     25.48 o
   5  10  11     1147.02     1103.62     20.10 o
   6  10  11      291.66      258.44     16.37 o
   7  10  11       34.88       32.69      3.67 o
   8  10  11      124.67      101.78      8.02 o
   9  10  11      286.36      271.69     37.78 o
  10  10  11       34.92       27.34      5.04 o
  11  10  11      100.66       98.60     11.88 o
  12  10  11      108.27      101.06     17.06 o
  -2  11  11        3.38        5.53      7.39 o
  -1  11  11        0.70       11.32      3.87 o
   0  11  11       19.83       11.57      4.35 o
   1  11  11       74.09       59.15     14.45 o
   2  11  11      105.42       97.25     10.55 o
   3  11  11     1084.07     1070.79     34.80 o
   4  11  11      331.89      340.06     28.15 o
   5  11  11     1487.32     1530.26     46.45 o
   6  11  11       52.58       38.65      7.74 o
   7  11  11       87.41       83.70     10.16 o
   8  11  11       33.31       23.03      6.00 o
   9  11  11      157.83      143.90     24.00 o
  10  11  11      205.44      215.90     32.89 o
  11  11  11      680.70      629.04     19.48 o
  12  11  11      296.13      289.19     23.75 o
  -2  12  11       54.21       73.04     10.71 o
  -1  12  11       74.51       76.02     14.09 o
   0  12  11      315.75      259.21     50.19 o
   1  12  11     1942.71     2139.75     46.66 o
   2  12  11      717.43      738.61     24.87 o
   3  12  11      581.73      699.53     80.12 o
   4  12  11       11.11        8.94      3.67 o
   5  12  11       42.99       44.54     12.13 o
   6  12  11      313.13      319.95     24.26 o
   7  12  11       66.28       67.89     11.02 o
   8  12  11       11.48       14.13      6.09 o
   9  12  11       49.83       32.26      4.90 o
  10  12  11        8.76        5.29      4.87 o
  11  12  11      516.42      486.66     44.02 o
  -1  13  11       37.53       34.41      9.36 o
   0  13  11        6.88       11.85      5.42 o
   1  13  11       84.04       70.57     10.42 o
   2  13  11      206.42      182.22     20.85 o
   3  13  11      189.07      171.35     25.23 o
   4  13  11        4.25        5.85      2.79 o
   5  13  11      187.39      203.08     18.14 o
   6  13  11       49.45       43.04      9.10 o
   7  13  11      246.59      247.22     23.45 o
   8  13  11       65.86       66.38     10.38 o
   9  13  11      369.37      377.46     16.02 o
  10  13  11      508.86      472.42     31.27 o
  11  13  11      264.78      250.85     41.23 o
   1  14  11      676.73      756.06     48.93 o
   2  14  11      196.03      158.50     21.95 o
   3  14  11      173.13      158.61     30.97 o
   4  14  11       19.31        8.11      2.65 o
   5  14  11       50.79       36.51      7.97 o
   6  14  11       22.59       36.64      8.06 o
   7  14  11       14.79        4.06      4.38 o
   8  14  11        1.94       20.18      7.07 o
   9  14  11      180.79      189.31     20.72 o
  10  14  11        0.26        1.97      3.95 o
   2  15  11       14.10       13.63      2.36 o
   3  15  11       32.69       24.45      5.16 o
   4  15  11       12.62       11.63      2.64 o
   5  15  11       11.83       12.98      6.05 o
   6  15  11      507.12      455.28     33.67 o
   7  15  11     1488.85     1671.81     29.69 o
   8  15  11      881.63      959.78     58.72 o
   9  15  11       57.84       70.86      8.45 o
  -1  -9  12      562.52      584.08     26.14 o
   0  -9  12      219.15      252.43     20.71 o
   1  -9  12       73.72       65.18      7.58 o
   2  -9  12       23.55       37.39      9.67 o
  -3  -8  12       11.39       13.54      3.89 o
  -2  -8  12      203.89      189.67     17.52 o
  -1  -8  12      132.30      123.42     10.67 o
   0  -8  12      103.05       90.43      9.27 o
   1  -8  12       21.75       19.53      2.70 o
   2  -8  12        9.70        9.88      5.07 o
   3  -8  12       76.89       83.18     11.36 o
   4  -8  12      622.42      713.97     45.16 o
  -4  -7  12      303.89      309.61     25.62 o
  -3  -7  12      186.41      176.69     28.85 o
  -2  -7  12      249.77      248.52     10.75 o
  -1  -7  12       88.97       88.33      7.74 o
   0  -7  12       18.94       12.97      4.82 o
   1  -7  12        0.62        4.68      2.31 o
   2  -7  12        5.36       12.43      2.46 o
   3  -7  12        7.41        8.40      3.42 o
   4  -7  12       51.07       42.87      7.88 o
   5  -7  12        3.36       -0.07      5.09 o
  -5  -6  12       39.26       35.88      5.90 o
  -4  -6  12       10.65        5.94      3.10 o
  -3  -6  12        3.13        7.04      2.81 o
  -2  -6  12       15.08       22.67      3.61 o
  -1  -6  12       26.42       31.94      5.04 o
   0  -6  12       36.90       27.93      4.26 o
   1  -6  12       17.41       17.09      2.54 o
   2  -6  12      219.48      234.95     15.68 o
   3  -6  12      396.10      418.46     12.60 o
   4  -6  12     1144.74     1200.73     63.01 o
   5  -6  12     1591.02     1702.59    100.97 o
   6  -6  12      126.28      131.36     16.63 o
   7  -6  12       37.13       29.85      5.94 o
  -5  -5  12      879.68      999.98     42.29 o
  -4  -5  12      213.79      264.48     13.14 o
  -3  -5  12       30.97       23.70      9.73 o
  -2  -5  12       64.66       70.20      9.47 o
  -1  -5  12       34.05       38.91      9.52 o
   0  -5  12        1.84        5.90      2.09 o
   1  -5  12       21.13       21.92      2.26 o
   2  -5  12       27.73       26.26      3.16 o
   3  -5  12      213.07      193.43      6.62 o
   4  -5  12      572.26      615.66     13.83 o
   5  -5  12      337.78      302.00     15.60 o
   6  -5  12      205.40      184.44     11.75 o
   7  -5  12       48.53       36.81      5.14 o
  -6  -4  12       39.37       33.42      5.79 o
  -5  -4  12       44.32       44.17      6.85 o
  -4  -4  12      134.39      130.23     13.89 o
  -3  -4  12      163.40      134.23     16.64 o
  -2  -4  12       11.29        5.41      4.47 o
  -1  -4  12      107.97       96.42      7.04 o
   0  -4  12      138.75      127.89      8.11 o
   1  -4  12      846.31      850.26     22.12 o
   2  -4  12     1314.82     1431.20     19.24 o
   3  -4  12     1127.54     1164.45     41.58 o
   4  -4  12       21.81       31.26      3.21 o
   5  -4  12       19.79       24.30      3.68 o
   6  -4  12      152.17      138.68     20.27 o
   7  -4  12      208.52      214.26     12.14 o
   8  -4  12       49.82       38.31      6.55 o
  -6  -3  12      160.76      106.51     18.99 o
  -5  -3  12      116.76      130.61     12.96 o
  -4  -3  12        0.74        3.30      5.28 o
  -3  -3  12        1.16        6.31      1.79 o
  -2  -3  12       17.14       14.69      3.63 o
  -1  -3  12      718.91      737.78     27.23 o
   0  -3  12       11.74       13.25      2.94 o
   1  -3  12     1109.32     1153.16     18.46 o
   2  -3  12      764.21      738.16     14.61 o
   3  -3  12      316.13      341.11     17.73 o
   4  -3  12      180.36      194.35     10.18 o
   5  -3  12      216.90      210.58      9.31 o
   6  -3  12      393.03      360.38     20.97 o
   7  -3  12      247.36      248.43     11.37 o
   8  -3  12      344.89      381.58     28.52 o
   9  -3  12      726.17      793.91     50.51 o
  -6  -2  12       35.11       18.64      6.41 o
  -5  -2  12       63.71       41.56     12.06 o
  -4  -2  12        0.26        1.05      2.20 o
  -3  -2  12       14.47       15.59      3.26 o
  -2  -2  12     1059.80     1048.50     44.25 o
  -1  -2  12        6.76        4.62      3.04 o
   0  -2  12      556.25      551.39     14.32 o
   1  -2  12      121.07      112.44      8.86 o
   2  -2  12     2313.07     2185.48     74.04 o
   3  -2  12       14.29       20.21      6.59 o
   4  -2  12      104.16      103.28      6.97 o
   5  -2  12       59.68       32.15      3.53 o
   6  -2  12       34.01       41.01      5.42 o
   7  -2  12      696.80      758.64     40.86 o
   8  -2  12      102.39      119.35     17.59 o
   9  -2  12      174.70      163.35     14.10 o
  10  -2  12        1.25        8.26      4.59 o
  -6  -1  12        6.76        6.47      4.90 o
  -5  -1  12        4.34        4.83      4.32 o
  -4  -1  12       89.34       78.30      8.60 o
  -3  -1  12      911.91      876.89     56.29 o
  -2  -1  12      112.29      110.69     11.74 o
  -1  -1  12      637.03      653.95     17.27 o
   0  -1  12       45.02       40.13      4.86 o
   1  -1  12      133.71      124.71      7.46 o
   2  -1  12       75.81       63.59      6.15 o
   3  -1  12        0.15       11.11      2.08 o
   4  -1  12        9.90        9.13      2.35 o
   5  -1  12       16.13        9.00      4.29 o
   6  -1  12      343.32      301.87     22.74 o
   7  -1  12      456.47      480.26     22.92 o
   8  -1  12     1447.91     1467.67     69.43 o
   9  -1  12      954.03      978.50     36.25 o
  10  -1  12        5.24        6.93      2.22 o
  -6   0  12        1.56        7.21      5.04 o
  -5   0  12       46.79       39.06      9.46 o
  -4   0  12       44.37       59.42     13.59 o
  -3   0  12      234.26      369.47     38.16 o
  -2   0  12     1126.62     1157.84     19.01 o
  -1   0  12     1873.58     2093.03     67.76 o
   0   0  12       13.09       12.95      2.18 o
   1   0  12       52.07       54.86      3.59 o
   2   0  12      372.94      367.97     13.50 o
   3   0  12     1541.94     1568.03     24.69 o
   4   0  12       36.19       25.18      3.61 o
   5   0  12      321.90      325.00     17.49 o
   6   0  12       33.11       40.28      9.85 o
   7   0  12      500.62      543.17     54.39 o
   8   0  12       52.41       69.26      8.73 o
   9   0  12       11.01       13.45      3.78 o
  10   0  12        4.96        9.51      2.92 o
  11   0  12        8.40        8.64      7.80 o
  -6   1  12      255.38      282.76     29.10 o
  -5   1  12      756.23      770.53     40.52 o
  -4   1  12      137.26      108.42     16.35 o
  -3   1  12     1772.91     2004.54     40.01 o
  -1   1  12      707.75     1129.10     88.85 o
   0   1  12      112.14      105.20      6.44 o
   1   1  12      699.05      672.50     14.78 o
   2   1  12      446.56      434.19     11.01 o
   3   1  12      117.02      124.26     10.86 o
   4   1  12      412.61      382.55     11.86 o
   5   1  12      604.94      638.02     21.63 o
   6   1  12       81.93       70.45      7.13 o
   7   1  12      261.26      280.36     22.47 o
   8   1  12        1.27       11.84      6.86 o
   9   1  12      807.33      807.37     27.40 o
  10   1  12        2.00        1.35      4.99 o
  11   1  12      126.77      109.82     12.92 o
  -6   2  12       68.47       49.21     13.77 o
  -5   2  12       30.29       16.85      4.29 o
  -4   2  12      318.01      379.74     31.82 o
  -2   2  12        8.19       58.60     12.89 o
  -1   2  12       23.59       87.33      6.60 o
   0   2  12      179.86      205.23      8.91 o
   1   2  12       78.59       91.74      4.92 o
   2   2  12      157.36      172.13      7.31 o
   3   2  12      350.41      337.12     12.47 o
   4   2  12      706.33      682.59     25.48 o
   5   2  12     1120.51     1183.22     16.86 o
   6   2  12       85.43       97.89     10.50 o
   7   2  12      307.65      303.80     26.73 o
   8   2  12      102.46       90.39     15.34 o
   9   2  12      103.72       94.15     17.84 o
  10   2  12        3.98        5.13      1.38 o
  11   2  12      162.02      157.69     19.50 o
  -6   3  12      608.43      641.88     41.33 o
  -5   3  12     1265.56     1508.55     61.06 o
  -4   3  12      358.09      298.55     41.15 o
  -3   3  12      127.03      115.17     15.48 o
  -2   3  12       26.92       18.21      3.40 o
  -1   3  12      902.67      937.37     19.85 o
   0   3  12       35.48       33.39      6.13 o
   1   3  12       17.99       21.77      3.20 o
   2   3  12      202.88      193.03      8.25 o
   3   3  12        9.31        8.76      1.63 o
   4   3  12       90.91       91.21      7.93 o
   5   3  12      810.78      756.85     15.58 o
   6   3  12      322.87      323.66     11.31 o
   7   3  12       46.43       32.39      2.89 o
   8   3  12      782.50      764.85     48.62 o
   9   3  12       63.61       58.79     13.95 o
  10   3  12      744.97      745.70     26.19 o
  11   3  12     1580.00     1684.33     65.27 o
  -5   4  12       23.70        5.27      6.29 o
  -4   4  12      323.44      288.48     41.75 o
  -3   4  12        2.44       -0.65      5.10 o
  -2   4  12       90.79       94.28     11.01 o
   0   4  12      582.06      529.51     18.71 o
   1   4  12      403.63      345.48     18.63 o
   2   4  12     1215.38     1151.74     14.15 o
   3   4  12      847.46      855.82     15.92 o
   4   4  12      104.01      105.26      6.19 o
   5   4  12        3.34        9.65      5.32 o
   6   4  12        0.65       12.89      7.83 o
   7   4  12       81.18       64.53      6.06 o
   8   4  12       10.65       12.21      2.22 o
   9   4  12        4.67        5.47      1.62 o
  10   4  12        0.77        2.30      1.09 o
  11   4  12      207.93      182.73      9.74 o
  12   4  12      543.88      565.43     34.42 o
  -5   5  12      202.78      164.04     35.18 o
  -4   5  12       13.33        7.50      5.53 o
  -3   5  12      290.94      277.28     26.01 o
  -2   5  12       16.74        5.96      5.47 o
  -1   5  12       10.87        8.86      3.41 o
   0   5  12       19.71       14.68      8.09 o
   1   5  12       45.45       62.52      5.18 o
   2   5  12       85.86       85.53      4.33 o
   3   5  12      106.72      128.96      8.08 o
   4   5  12      379.05      381.74     16.59 o
   5   5  12      109.62       91.66     11.67 o
   6   5  12      108.77      130.79     14.35 o
   7   5  12      301.80      333.67     27.81 o
   8   5  12       77.05      104.55      8.66 o
   9   5  12      369.14      491.98     32.34 o
  10   5  12      400.89      442.07     55.91 o
  11   5  12     1265.61     1376.87     39.66 o
  12   5  12      169.14      153.90     15.89 o
  -5   6  12        0.76       10.33      3.99 o
  -4   6  12        5.72        8.27      4.51 o
  -3   6  12       74.56       61.11     18.93 o
  -2   6  12      739.37      699.21     32.33 o
  -1   6  12     1846.62     1887.85     50.99 o
   0   6  12      615.83      648.62     18.42 o
   1   6  12     2239.42     2308.68     36.30 o
   2   6  12      159.67      132.08      7.24 o
   3   6  12      876.28      911.92     17.95 o
   4   6  12      101.69       78.97      6.75 o
   5   6  12      232.92      213.76      8.38 o
   6   6  12       58.70       46.36      5.57 o
   7   6  12      279.66      363.87     53.42 o
   8   6  12        0.06        1.04      3.64 o
   9   6  12       18.59       25.61      2.12 o
  10   6  12      335.33      470.60     37.58 o
  11   6  12       18.30       22.18      2.67 o
  12   6  12       12.84        9.03      2.47 o
  -4   7  12       37.94       26.32      7.77 o
  -3   7  12      465.14      444.69     63.36 o
  -2   7  12        4.60       -0.59      5.86 o
  -1   7  12      186.60      134.68     19.81 o
   1   7  12        0.40        2.84      3.17 o
   2   7  12      230.87      226.87     14.53 o
   3   7  12       19.28        6.23      2.00 o
   4   7  12      209.27      218.88      7.75 o
   5   7  12       24.29       24.90      3.04 o
   6   7  12       94.07       85.20      6.00 o
   7   7  12     1780.77     2574.60    109.07 o
   8   7  12      657.30      873.26     28.64 o
   9   7  12     1987.44     2997.43     60.23 o
  10   7  12      104.97       99.31     17.27 o
  11   7  12        1.64        2.39      1.06 o
  12   7  12        1.40        1.73      4.93 o
  -4   8  12      149.60      112.20     26.80 o
  -3   8  12      243.30      236.85     27.61 o
  -2   8  12      773.33      785.15     28.87 o
  -1   8  12     1848.06     1856.80     67.75 o
   0   8  12      727.43      679.66     36.49 o
   1   8  12      292.86      298.18     31.81 o
   2   8  12       39.22       33.76      6.43 o
   3   8  12      835.31      800.39     19.12 o
   4   8  12       15.60       12.04      2.81 o
   5   8  12     1220.62     1157.50     21.34 o
   6   8  12      416.17      442.29     11.71 o
   7   8  12      751.07      934.44     81.52 o
   8   8  12        5.54        3.91      2.82 o
   9   8  12       39.53       40.80      5.09 o
  10   8  12      155.85      149.92     19.89 o
  11   8  12       10.64        8.52      3.07 o
  12   8  12      100.38       77.67      9.76 o
  -3   9  12      102.95       82.81     13.83 o
  -2   9  12        0.65        8.56      7.03 o
  -1   9  12       41.98       36.96      9.51 o
   0   9  12        0.67        6.15      3.07 o
   1   9  12       42.74       54.53      9.01 o
   2   9  12        2.10       -0.98      2.23 o
   3   9  12      491.38      492.99     13.67 o
   4   9  12      657.45      704.52     31.88 o
   5   9  12      533.89      523.22     23.71 o
   6   9  12      328.26      325.89     17.16 o
   7   9  12      224.90      239.80     12.05 o
   8   9  12       81.82       69.90      7.36 o
   9   9  12      145.99      120.99     13.34 o
  10   9  12       71.47       51.10      7.09 o
  11   9  12      254.90      281.32     23.09 o
  12   9  12        1.79       12.03      3.51 o
  -3  10  12      595.62      629.05     40.59 o
  -2  10  12       77.65       81.57     11.39 o
  -1  10  12      143.07      144.95     23.65 o
   0  10  12        3.70       11.14      4.79 o
   1  10  12      322.70      297.01     32.19 o
   2  10  12       32.94       29.25      4.85 o
   3  10  12      108.10      115.06      9.62 o
   4  10  12      377.04      403.83     32.84 o
   5  10  12     1138.84     1134.71     19.69 o
   6  10  12       86.64       68.24      6.19 o
   7  10  12       34.73       31.81     11.11 o
   8  10  12       13.87       14.63      4.84 o
   9  10  12       46.94       35.65      7.39 o
  10  10  12      120.24       84.98     22.83 o
  11  10  12       17.02       10.22      3.79 o
  12  10  12      117.99       85.75     12.25 o
  -2  11  12        2.29        2.46      5.95 o
  -1  11  12       15.23       25.03      5.13 o
   0  11  12        4.56        5.87      4.60 o
   1  11  12      301.63      289.46     23.25 o
   2  11  12       34.70       33.70      9.50 o
   3  11  12      563.17      546.35     30.32 o
   4  11  12      719.54      751.56     34.33 o
   5  11  12     1612.33     1606.86     46.04 o
   6  11  12        1.16        7.16      2.49 o
   7  11  12      226.01      233.22     22.77 o
   8  11  12      430.22      388.27     18.92 o
   9  11  12        0.94        7.76      3.13 o
  10  11  12       97.73       68.02     14.27 o
  11  11  12      451.24      399.34     56.39 o
  -1  12  12       52.75       34.67      5.82 o
   0  12  12      121.23       98.27     13.22 o
   1  12  12      585.72      581.08     49.78 o
   2  12  12      139.72      109.15     15.01 o
   3  12  12      239.48      233.89     24.81 o
   4  12  12       26.30       19.67      4.79 o
   5  12  12       37.10       31.56      9.45 o
   6  12  12        1.67        5.87      2.42 o
   7  12  12       37.51       32.78      8.31 o
   8  12  12       87.46       88.65     11.99 o
   9  12  12        2.43       -0.59      4.57 o
  10  12  12       69.71       89.01     12.64 o
  11  12  12      749.37      713.17     82.34 o
   0  13  12       40.30       27.82      6.65 o
   1  13  12      460.48      480.93     20.11 o
   2  13  12      391.93      464.63     51.39 o
   3  13  12      432.01      462.11     70.44 o
   4  13  12        2.42        8.08      3.99 o
   5  13  12       24.95       18.51      5.02 o
   6  13  12       33.89       21.30      6.48 o
   7  13  12      360.96      419.24     44.24 o
   8  13  12       61.86       75.09     10.72 o
   9  13  12      154.33      157.99     18.69 o
  10  13  12      201.03      193.04     28.03 o
   2  14  12       58.66       44.46      6.04 o
   3  14  12       44.99       37.18      6.76 o
   4  14  12       53.56       61.93     13.56 o
   5  14  12      139.19      137.17     29.87 o
   6  14  12       11.48       13.82      5.51 o
   7  14  12      101.04       91.17     12.52 o
   8  14  12       52.73       68.74      8.25 o
   9  14  12      357.06      353.77     35.62 o
   4  15  12       53.99       39.92      8.60 o
   5  15  12        3.49        2.61      4.82 o
   6  15  12       97.86       82.17     14.12 o
   7  15  12      791.80      787.60     49.16 o
   8  15  12      564.05      623.60     40.12 o
   0  -8  13      595.47      599.88     30.67 o
   1  -8  13        3.14        4.92      2.15 o
  -2  -7  13      115.71      117.48      9.26 o
  -1  -7  13        2.69        8.21      3.35 o
   0  -7  13       35.49       36.21      4.94 o
   1  -7  13        0.85        6.25      3.01 o
   2  -7  13       10.92       15.04      3.79 o
   3  -7  13       37.70       30.34      7.12 o
   4  -7  13      425.93      494.51     32.84 o
  -3  -6  13       95.59       96.80     10.36 o
  -2  -6  13      272.26      272.24      9.77 o
  -1  -6  13       12.14       15.17      2.35 o
   0  -6  13       59.47       56.41      6.43 o
   1  -6  13        7.45       15.32      4.04 o
   2  -6  13       55.76       58.21      6.15 o
   3  -6  13      229.63      242.58     15.85 o
   4  -6  13      250.53      284.31     16.42 o
   5  -6  13      288.57      297.51     29.36 o
  -4  -5  13      225.54      223.66     16.18 o
  -3  -5  13      118.27      116.43     12.21 o
  -2  -5  13       10.75        9.43      2.96 o
  -1  -5  13      130.16      127.88     11.14 o
   0  -5  13      249.83      242.39     10.27 o
   1  -5  13       31.60       30.96      4.56 o
   2  -5  13       42.85       42.29      5.88 o
   3  -5  13        2.02        4.36      1.64 o
   4  -5  13      635.31      657.93     21.67 o
   5  -5  13      106.85      125.51     19.50 o
   6  -5  13      639.68      623.21     42.57 o
   7  -5  13        4.32        4.04      2.75 o
  -4  -4  13      427.15      461.39     35.75 o
  -3  -4  13       12.21       10.05      2.45 o
  -2  -4  13      144.78      135.30     14.93 o
  -1  -4  13        6.20        6.08      5.91 o
   0  -4  13      144.36      157.49     16.82 o
   1  -4  13      487.41      480.43     19.24 o
   2  -4  13      678.93      671.61     13.72 o
   3  -4  13      282.65      282.05     13.56 o
   4  -4  13      109.96       99.65     14.76 o
   5  -4  13        2.30        2.63      1.45 o
   6  -4  13       18.00       26.07      5.04 o
   7  -4  13       14.50       19.78      3.85 o
   8  -4  13       14.94       15.31      3.57 o
  -5  -3  13       49.16       46.70     13.01 o
  -4  -3  13       39.20       26.22      3.88 o
  -3  -3  13        8.01       10.55      3.14 o
  -2  -3  13      130.62      100.47     19.62 o
  -1  -3  13        6.01        5.77      2.60 o
   0  -3  13      248.26      246.28      9.08 o
   1  -3  13        6.23        5.12      2.45 o
   2  -3  13      969.97      922.45     32.26 o
   3  -3  13       34.69       29.52      2.75 o
   4  -3  13        1.88        3.51      2.81 o
   5  -3  13       67.46       51.94      6.48 o
   6  -3  13       66.32       50.73      5.85 o
   7  -3  13      101.95       93.89     11.77 o
   8  -3  13      149.31      137.86     15.88 o
  -5  -2  13        2.26        3.42      2.37 o
  -4  -2  13       11.75       11.19      3.93 o
  -3  -2  13       47.72       38.27      7.33 o
  -2  -2  13      292.30      285.62     14.88 o
  -1  -2  13      189.22      200.38      9.51 o
   0  -2  13     1066.25     1081.51     33.75 o
   1  -2  13      387.25      349.93     14.69 o
   2  -2  13      638.09      590.61     34.22 o
   3  -2  13       96.62       98.43      6.80 o
   4  -2  13        3.83        2.78      1.67 o
   5  -2  13        7.19        5.88      1.78 o
   6  -2  13      100.85       97.40     10.92 o
   7  -2  13       64.03       62.25      7.09 o
   8  -2  13       18.46       19.50      7.23 o
   9  -2  13       35.22       27.20      5.43 o
  -5  -1  13        4.65       -1.04      4.57 o
  -4  -1  13        0.33        1.48      4.44 o
  -3  -1  13      160.00      135.42     23.43 o
  -2  -1  13       33.24       26.09      3.49 o
  -1  -1  13      140.84      128.23      8.96 o
   0  -1  13      131.27      132.99      6.83 o
   1  -1  13       29.29       31.15      4.04 o
   2  -1  13      337.45      322.93     15.51 o
   3  -1  13       92.24       98.81      9.20 o
   4  -1  13      139.12      128.15     10.76 o
   5  -1  13      128.05      117.18     11.09 o
   6  -1  13      273.98      260.02     19.66 o
   7  -1  13      447.11      405.69     35.62 o
   8  -1  13     1088.94     1054.33     47.69 o
   9  -1  13      593.50      614.19     16.00 o
  10  -1  13        4.45        6.89      3.51 o
  -5   0  13       51.19       63.07     10.27 o
  -4   0  13       32.64       30.40      8.23 o
  -3   0  13      212.92      252.63     15.75 o
  -2   0  13     1360.77     1468.67     30.26 o
  -1   0  13      487.02      485.40     25.52 o
   0   0  13      171.74      168.55      8.17 o
   1   0  13      162.16      151.28     12.57 o
   2   0  13      468.65      455.73     10.19 o
   3   0  13       49.70       34.40      4.54 o
   4   0  13      443.03      458.10     18.25 o
   5   0  13       93.62       94.84      9.06 o
   6   0  13       25.37       23.39      6.30 o
   7   0  13        1.93        3.04      4.90 o
   8   0  13      155.21      161.42     20.47 o
   9   0  13       85.45       54.44      6.15 o
  10   0  13      102.81       77.53      6.33 o
  -5   1  13       14.59       30.04      8.59 o
  -4   1  13       44.65       31.68      5.34 o
  -3   1  13      307.40      354.52     18.72 o
  -2   1  13       12.61      188.52     11.05 o
  -1   1  13       43.37      139.70     12.35 o
   0   1  13     1135.20     1217.15     31.09 o
   1   1  13        1.39        2.68      1.13 o
   2   1  13       77.07       62.67      6.11 o
   3   1  13      273.24      291.33     26.45 o
   4   1  13     1517.22     1537.87     30.26 o
   5   1  13     1329.69     1297.54     45.38 o
   6   1  13      890.31      897.46     41.15 o
   7   1  13      862.02      845.89     44.38 o
   8   1  13      242.28      217.49     33.08 o
   9   1  13       59.96       52.91      8.96 o
  10   1  13        9.85        2.55      4.03 o
  -5   2  13      210.46      199.55     21.45 o
  -4   2  13      509.93      500.98     35.60 o
  -3   2  13      137.65      214.67     48.45 o
  -2   2  13      547.67      633.72     19.08 o
  -1   2  13      109.76       96.97      6.67 o
   0   2  13       16.22       18.15      4.59 o
   1   2  13     1772.07     1824.05     26.41 o
   2   2  13      779.97      815.93     15.42 o
   3   2  13       27.51       22.59      3.10 o
   4   2  13      388.53      360.19     33.14 o
   5   2  13      265.04      260.04     15.71 o
   6   2  13       50.82       60.22      5.05 o
   7   2  13      233.97      213.92     19.42 o
   8   2  13       49.53       40.35      7.05 o
   9   2  13      147.83      117.62     19.89 o
  10   2  13       23.87       12.92      4.63 o
  11   2  13      246.17      211.46     19.70 o
  -5   3  13      187.77      163.84     19.97 o
  -4   3  13       18.15       14.48      5.68 o
  -3   3  13       51.82       56.35      7.91 o
  -2   3  13       53.26      226.46     88.89 o
  -1   3  13       13.01       42.05      7.64 o
   0   3  13      989.90     1028.51     46.92 o
   1   3  13        1.63        8.11      3.21 o
   2   3  13       73.67       78.40      6.64 o
   3   3  13        1.70        1.33      1.22 o
   4   3  13     1105.59     1061.33     38.91 o
   5   3  13     1918.42     1872.62    100.31 o
   6   3  13     1364.76     1333.14     25.31 o
   7   3  13       15.40       14.43      2.70 o
   8   3  13      135.87      122.45     10.84 o
   9   3  13      116.87       93.64     13.87 o
  10   3  13       74.12       70.79      8.99 o
  11   3  13      648.81      687.16     42.52 o
  -5   4  13      231.07      191.43     49.64 o
  -4   4  13      745.91      785.40     36.35 o
  -3   4  13        9.85       15.25      5.66 o
  -2   4  13       70.59       73.72     10.80 o
  -1   4  13       53.42       39.79      7.83 o
   0   4  13       65.97      330.51     95.78 o
   1   4  13       53.99       34.15      3.71 o
   2   4  13      138.86      123.10      8.08 o
   3   4  13       41.91       35.60      3.71 o
   4   4  13       27.03       35.09      5.09 o
   5   4  13      247.18      256.04     14.47 o
   6   4  13      363.93      367.62     13.64 o
   7   4  13       41.04       32.27      5.25 o
   8   4  13      165.50      150.89      6.51 o
   9   4  13        1.61        2.21      1.99 o
  10   4  13      171.13      129.73     27.02 o
  11   4  13      501.31      468.62     29.93 o
  -4   5  13       12.69        7.40      5.47 o
  -3   5  13       16.74       24.54      6.77 o
  -2   5  13      100.88       84.13     21.39 o
  -1   5  13        3.39        8.83      4.45 o
   0   5  13      289.87      318.29     15.73 o
   1   5  13      203.31      203.15     14.36 o
   2   5  13     1526.74     1420.92     30.09 o
   3   5  13        1.79        5.11      2.03 o
   4   5  13       24.51       20.02      4.21 o
   5   5  13      278.91      248.34     14.47 o
   6   5  13        1.01        1.63      1.38 o
   7   5  13      643.21      717.23     80.07 o
   8   5  13      170.78      130.09      7.10 o
   9   5  13      297.22      342.07     26.96 o
  10   5  13        1.95        4.95      1.50 o
  11   5  13      544.08      537.28     15.12 o
  -4   6  13       63.49       59.15     11.79 o
  -3   6  13       18.75       30.39      5.39 o
  -2   6  13      128.23      107.42     29.72 o
  -1   6  13      478.46      459.01     44.37 o
   0   6  13      443.89      545.52     30.38 o
   1   6  13      776.62      782.39     24.39 o
   2   6  13      101.22       65.34      5.21 o
   3   6  13      129.27      108.32      6.57 o
   4   6  13       74.18       84.08      7.66 o
   5   6  13      441.40      450.08     13.86 o
   6   6  13        2.44        3.95      1.43 o
   7   6  13       11.14       10.55      6.49 o
   8   6  13     1030.68     1426.81     39.72 o
   9   6  13      110.40      133.97     17.19 o
  10   6  13     1480.61     2144.27     71.96 o
  11   6  13       88.78       84.34     10.42 o
  12   6  13       49.51       33.14      9.44 o
  -3   7  13       75.86       46.11     12.39 o
  -2   7  13      109.12       90.24     17.05 o
  -1   7  13       30.78       37.20      9.89 o
   0   7  13      464.06      481.28     27.56 o
   1   7  13      147.07      165.39     19.53 o
   2   7  13      322.97      323.25     13.65 o
   3   7  13       40.51       48.93      4.20 o
   4   7  13      317.34      303.64     19.27 o
   5   7  13      121.42       87.79      6.05 o
   6   7  13       50.47       44.43      6.50 o
   7   7  13      512.88      565.39     64.83 o
   8   7  13     1449.03     2076.07     73.28 o
   9   7  13      346.93      413.15     40.34 o
  10   7  13       47.63       33.08      3.79 o
  11   7  13       34.00       23.27      2.81 o
  12   7  13      125.93      123.21     11.27 o
  -3   8  13      613.75      701.64     44.30 o
  -2   8  13      380.36      378.64     14.44 o
  -1   8  13      498.48      464.45     20.76 o
   0   8  13      117.13      107.35     15.60 o
   1   8  13      117.68      132.15     19.54 o
   2   8  13      200.63      154.38      7.62 o
   3   8  13       55.06       43.12      3.60 o
   4   8  13        1.25        4.74      2.02 o
   5   8  13      795.76      815.21     27.84 o
   6   8  13       70.51       49.37      4.92 o
   7   8  13      199.97      181.83     31.73 o
   8   8  13      423.72      545.54     15.54 o
   9   8  13      508.25      600.62     27.58 o
  10   8  13       18.28       18.45      3.10 o
  11   8  13        1.42        4.05      1.56 o
  12   8  13        2.49        3.18      4.57 o
  -2   9  13      266.61      279.21     16.08 o
  -1   9  13       27.27       26.65      9.71 o
   0   9  13      118.96      117.80     26.59 o
   1   9  13        0.48        5.66      2.54 o
   2   9  13      126.47      110.08      8.57 o
   3   9  13       84.86       73.45      6.63 o
   4   9  13       51.93       51.50      4.09 o
   5   9  13     1597.41     1606.66     26.45 o
   6   9  13      217.95      197.12     15.88 o
   7   9  13      953.43      914.20     33.18 o
   8   9  13        6.17        5.39      3.20 o
   9   9  13       13.61        8.09      9.24 o
  10   9  13      248.49      359.15     41.00 o
  11   9  13      265.22      321.86     22.21 o
  -2  10  13      443.79      459.22     31.03 o
  -1  10  13      129.76      126.86     18.73 o
   0  10  13       12.14       26.09      7.30 o
   1  10  13        5.79        6.00      3.59 o
   2  10  13       62.96       41.25      6.11 o
   3  10  13       83.56       75.41      6.67 o
   4  10  13      194.13      208.24     17.20 o
   5  10  13      148.78      137.70     12.52 o
   6  10  13       70.24       48.88      5.66 o
   7  10  13       84.88       72.74      6.62 o
   8  10  13      504.64      536.34     23.29 o
   9  10  13      259.71      173.04     40.04 o
  10  10  13        4.79        4.93      3.21 o
  11  10  13      138.02      184.29     27.00 o
  -1  11  13        0.78       14.98      5.88 o
   0  11  13        1.35       -2.05      5.11 o
   1  11  13       24.52       25.38      4.23 o
   2  11  13       72.57       86.73      9.94 o
   3  11  13      229.78      235.58     22.41 o
   4  11  13      543.23      620.84     22.63 o
   5  11  13      802.34      840.82     30.01 o
   6  11  13      263.63      231.46     19.76 o
   7  11  13       31.74       27.61      8.77 o
   8  11  13        3.77       -1.01      5.02 o
   9  11  13       56.24       63.42     11.59 o
  10  11  13        0.23        4.59      3.41 o
  11  11  13        4.02       10.59      3.34 o
   0  12  13        3.78       10.08      4.11 o
   1  12  13      297.97      258.52     21.68 o
   2  12  13       53.94       39.70      4.50 o
   3  12  13       89.49       76.08     21.05 o
   4  12  13      195.65      181.69      9.68 o
   5  12  13       26.86       32.97      5.74 o
   6  12  13        5.79       10.48      4.87 o
   7  12  13      148.83      142.24     31.81 o
   8  12  13        5.46        8.08      4.85 o
   9  12  13       52.25       50.90      6.76 o
  10  12  13      208.02      183.35     27.29 o
   1  13  13      360.41      347.63     33.20 o
   2  13  13      728.87      838.91     36.29 o
   3  13  13      414.15      382.44     37.31 o
   4  13  13       77.20       98.80      7.91 o
   5  13  13       41.89       49.82      7.89 o
   6  13  13       14.17       20.60      3.32 o
   7  13  13        4.62       10.72      5.23 o
   8  13  13       10.00        5.18      4.58 o
   9  13  13       45.52       47.91      6.72 o
  10  13  13       15.43       15.69      5.77 o
   3  14  13       80.42       65.58     10.51 o
   4  14  13        2.39        7.92      2.63 o
   5  14  13      104.37       95.89     10.16 o
   6  14  13        1.72       29.29      8.30 o
   7  14  13       27.87       23.08      7.08 o
   8  14  13      139.67      119.34     27.25 o
   9  14  13      475.34      501.14     33.20 o
  -1  -6  14       32.47       28.01      4.98 o
   0  -6  14       45.79       43.19      6.07 o
   1  -6  14        1.60        2.38      2.45 o
   2  -6  14       74.23       58.56      6.06 o
   3  -6  14       56.50       54.58      6.08 o
   4  -6  14       22.71       30.33      6.71 o
  -2  -5  14       14.95       10.18      4.28 o
  -1  -5  14      122.60      101.88      9.66 o
   0  -5  14        2.18        1.93      3.48 o
   1  -5  14        0.20        7.60      3.76 o
   2  -5  14      201.96      197.15     12.14 o
   3  -5  14      103.51      100.85      9.51 o
   4  -5  14      718.42      720.55     22.37 o
   5  -5  14      181.61      175.56     31.98 o
  -3  -4  14        2.78        2.99      2.24 o
  -2  -4  14       18.75       18.42      3.36 o
  -1  -4  14       13.40        7.77      2.86 o
   0  -4  14      142.13      138.37     13.28 o
   1  -4  14      171.17      163.69     19.99 o
   2  -4  14      983.55      964.15     31.15 o
   3  -4  14       80.55       69.12      6.54 o
   4  -4  14      267.35      250.35     10.08 o
   5  -4  14       97.83       90.36     10.92 o
   6  -4  14       64.88       51.01      8.09 o
   7  -4  14       40.54       31.26      6.47 o
  -4  -3  14        0.17        6.72      2.83 o
  -3  -3  14       31.22       19.53      4.09 o
  -2  -3  14       14.74       12.08      6.55 o
  -1  -3  14       89.68       74.36      5.93 o
   0  -3  14       64.88       80.25      6.69 o
   1  -3  14      380.26      371.27     12.65 o
   2  -3  14      967.48     1038.82     21.72 o
   3  -3  14      639.82      626.14     12.78 o
   4  -3  14      341.04      310.38     11.62 o
   5  -3  14      155.73      147.22     17.99 o
   6  -3  14        3.21        1.12      2.98 o
   7  -3  14       30.56       21.43      3.79 o
  -4  -2  14       86.83       82.79     13.15 o
  -3  -2  14      236.99      217.11     12.20 o
  -2  -2  14        4.00        6.84      2.08 o
  -1  -2  14       30.92       20.76      4.60 o
   0  -2  14      765.77      795.89     23.28 o
   1  -2  14      316.65      314.68     11.68 o
   2  -2  14      163.97      168.19     13.12 o
   3  -2  14      369.41      354.35     18.06 o
   4  -2  14        1.17        1.11      1.40 o
   5  -2  14       31.83       31.72      4.67 o
   6  -2  14      193.87      194.30     14.91 o
   7  -2  14        0.24        3.68      3.53 o
   8  -2  14      117.21      110.64     17.06 o
  -4  -1  14       27.83       23.86      6.14 o
  -3  -1  14        1.22        8.40      3.12 o
  -2  -1  14       16.48       11.68      3.73 o
  -1  -1  14       27.61       22.13      5.56 o
   0  -1  14      717.24      726.53     16.44 o
   1  -1  14       81.13       68.20      6.29 o
   2  -1  14     1280.57     1267.78     36.90 o
   3  -1  14       42.69       45.53      4.74 o
   4  -1  14      531.88      488.49     14.00 o
   5  -1  14        5.16       10.89      2.40 o
   6  -1  14      810.13      798.55     26.22 o
   7  -1  14      313.12      301.56     11.12 o
   8  -1  14      323.64      288.04     23.92 o
   9  -1  14       94.04       82.90      9.10 o
  -4   0  14       54.35       50.82      6.14 o
  -3   0  14      127.97      119.20     17.65 o
  -2   0  14      900.63      889.26     35.85 o
  -1   0  14      226.02      212.56     14.36 o
   0   0  14      511.30      510.24     13.07 o
   1   0  14       19.27       20.09      2.10 o
   2   0  14        2.55        4.29      1.16 o
   3   0  14       74.48       66.85      6.26 o
   4   0  14      119.67      113.48      8.66 o
   5   0  14        0.30       -0.14      3.11 o
   6   0  14       10.32       18.53      6.79 o
   7   0  14      307.13      295.07     27.10 o
   8   0  14      685.33      687.30     36.66 o
   9   0  14       13.83       10.70      3.03 o
  -4   1  14       45.58       46.52      8.81 o
  -3   1  14        9.24       17.73      3.33 o
  -2   1  14      127.76      243.52     23.46 o
  -1   1  14       55.43       95.66     42.49 o
   0   1  14      379.04      536.98     48.46 o
   1   1  14       32.94       29.30      2.56 o
   2   1  14        2.44        2.77      1.16 o
   3   1  14       10.31       12.68      3.15 o
   4   1  14      861.06      867.58     27.10 o
   5   1  14     1252.03     1239.86     24.93 o
   6   1  14     1011.64      974.21     24.07 o
   7   1  14      801.97      789.57     28.36 o
   8   1  14      254.48      243.51     14.17 o
   9   1  14      168.59      142.85     16.17 o
  10   1  14        1.33        9.90      3.03 o
  -4   2  14     1008.50     1171.24     70.31 o
  -3   2  14      244.82      261.36     20.78 o
  -2   2  14      412.01      449.30     12.80 o
  -1   2  14      145.25      134.78     11.87 o
   0   2  14       83.08      180.27     26.34 o
   1   2  14       22.28       19.57      2.03 o
   2   2  14      375.00      338.90     13.75 o
   3   2  14       25.42       25.78      2.11 o
   4   2  14      202.06      199.57     17.44 o
   5   2  14      201.61      187.02     10.89 o
   6   2  14      277.43      245.57     14.03 o
   7   2  14      103.82       97.51     12.86 o
   8   2  14       99.69       99.66     14.90 o
   9   2  14        1.17        9.31      4.78 o
  10   2  14       38.79       37.75      7.93 o
  -4   3  14      133.62      105.84     20.44 o
  -3   3  14      295.02      268.18     13.57 o
  -2   3  14       97.13      268.31     74.32 o
  -1   3  14       17.93       54.80     12.93 o
   0   3  14       67.53       79.33      9.52 o
   1   3  14       42.94       51.71      3.98 o
   2   3  14      578.24      596.56     15.70 o
   3   3  14     1008.69     1081.18     23.60 o
   4   3  14      936.19      925.61     29.83 o
   5   3  14     1614.56     1709.34     42.73 o
   6   3  14      789.45      752.73     26.84 o
   7   3  14       87.21       66.84      7.71 o
   8   3  14       11.97        5.18      4.87 o
   9   3  14      123.46      102.83     18.31 o
  10   3  14        1.61        4.94      2.60 o
  11   3  14      115.74      130.16     11.19 o
  -4   4  14      464.47      532.24     34.97 o
  -2   4  14       11.91       20.43      2.97 o
  -1   4  14      196.27      165.11     25.56 o
   0   4  14      113.59      133.44     16.72 o
   1   4  14      467.72      436.33     21.42 o
   2   4  14      240.44      216.45     21.12 o
   3   4  14        6.25       21.74     13.25 o
   4   4  14       40.54       42.25      4.20 o
   5   4  14       20.47       19.22      3.41 o
   6   4  14       28.27       30.61      2.97 o
   7   4  14       14.60       11.18      4.10 o
   8   4  14       93.17       69.76     12.90 o
   9   4  14       54.45       43.83      6.26 o
  10   4  14      267.56      249.57     24.39 o
  11   4  14      331.12      374.36     36.70 o
  -3   5  14       18.46       33.13      7.70 o
  -2   5  14       99.79       86.78     18.14 o
  -1   5  14      113.24       75.05      8.37 o
   0   5  14       96.83      115.10     28.83 o
   1   5  14      289.61      416.13     43.89 o
   2   5  14     2431.40     2480.48     32.59 o
   3   5  14      192.72      198.05     14.80 o
   4   5  14      479.72      537.78     18.57 o
   5   5  14        2.80        9.15      1.89 o
   6   5  14      104.48      109.52      6.91 o
   7   5  14      129.14      111.94     10.78 o
   8   5  14        4.81        5.33      1.76 o
   9   5  14      117.47      104.77      9.41 o
  10   5  14        2.00        3.91      2.91 o
  11   5  14        5.00        4.87      3.04 o
  -3   6  14       82.91       67.98     15.38 o
  -2   6  14        0.75       -0.22      4.64 o
  -1   6  14       25.08       15.64      6.47 o
   0   6  14      332.04      351.31     21.37 o
   1   6  14        0.51        0.73      2.49 o
   2   6  14       60.52       29.35      5.82 o
   3   6  14       45.58       38.54      3.67 o
   4   6  14       27.62       26.96      5.19 o
   5   6  14        1.46        3.89      1.93 o
   6   6  14        3.16        5.89      2.10 o
   7   6  14       35.79       34.70      3.09 o
   8   6  14     1150.70      597.15     20.61 o
   9   6  14      819.05      940.77     48.07 o
  10   6  14     1200.55     1739.51     39.00 o
  11   6  14      132.92      107.10     13.90 o
  -3   7  14        6.23        6.51      3.53 o
  -2   7  14       11.71       24.50      7.17 o
  -1   7  14       35.60       22.50      6.55 o
   0   7  14      493.28      566.82     23.57 o
   1   7  14      338.27      362.44     22.31 o
   2   7  14      679.63      718.87     21.01 o
   3   7  14       69.68       60.28      4.81 o
   4   7  14        2.10        5.01      1.45 o
   5   7  14       37.26       33.69      3.46 o
   6   7  14      107.16       96.43      6.44 o
   7   7  14      114.12      102.44      8.88 o
   8   7  14      249.91      262.67     39.20 o
   9   7  14        5.06        6.50      3.64 o
  10   7  14       15.31       23.57      2.75 o
  11   7  14      109.59       92.85     11.92 o
  -2   8  14      139.08      128.29     33.04 o
  -1   8  14       77.92       88.31     11.59 o
   0   8  14       24.60       27.05      9.04 o
   1   8  14       84.90       78.81     11.54 o
   2   8  14       74.75       52.03      6.53 o
   3   8  14        8.44        3.77      2.05 o
   4   8  14      102.87       92.54      6.88 o
   5   8  14        0.76        1.31      2.12 o
   6   8  14     1009.32     1072.86     27.73 o
   7   8  14      309.04      311.32     19.63 o
   8   8  14     1383.45     1895.48     64.68 o
   9   8  14      508.57      662.75     53.28 o
  10   8  14      566.43      821.33     23.97 o
  11   8  14      126.10      162.70     17.71 o
  -1   9  14        7.75       27.43      8.09 o
   0   9  14       90.91       85.12     17.62 o
   1   9  14       31.55        9.79      3.79 o
   2   9  14        1.85        5.27      2.12 o
   3   9  14       25.84       22.70      4.49 o
   4   9  14      237.38      196.22     14.21 o
   5   9  14      183.14      151.47     14.07 o
   6   9  14      157.12      152.48     12.12 o
   7   9  14      307.09      334.76     39.84 o
   8   9  14        3.38        1.83      2.18 o
   9   9  14      174.39      201.66     13.85 o
  10   9  14        0.08        7.04      4.28 o
  11   9  14        9.79       10.97      2.70 o
  -1  10  14       70.65       80.77     14.03 o
   0  10  14        2.13       16.14      5.94 o
   1  10  14       48.49       33.21      5.86 o
   2  10  14       31.98       26.86      7.10 o
   3  10  14       86.83       74.29      8.45 o
   4  10  14      667.02      696.56     30.54 o
   5  10  14      177.02      171.78     22.87 o
   6  10  14      803.45      845.71     22.80 o
   7  10  14       76.57       54.52     14.37 o
   8  10  14      418.27      413.84     30.17 o
   9  10  14       75.51       67.99     14.13 o
  10  10  14      216.40      219.63     46.25 o
  11  10  14       90.13      118.62     21.30 o
   0  11  14       11.28       18.93      6.49 o
   1  11  14       88.35       83.38      9.75 o
   2  11  14       45.26       44.10      5.03 o
   3  11  14      463.10      428.50     23.71 o
   4  11  14      391.85      396.62     29.97 o
   5  11  14       90.51       85.85      8.24 o
   6  11  14        2.57        3.96      3.88 o
   7  11  14      124.56      128.10     22.39 o
   8  11  14       15.69       14.85      7.11 o
   9  11  14      140.05      123.72     17.92 o
  10  11  14        1.22        6.72      4.12 o
   1  12  14      101.09       81.72     15.64 o
   2  12  14        1.43        0.43      2.28 o
   3  12  14        8.74       11.80      2.65 o
   4  12  14      309.92      312.09     40.31 o
   5  12  14       75.58       69.97      8.82 o
   6  12  14      330.56      368.12     36.89 o
   7  12  14      128.92      125.96     18.65 o
   8  12  14       62.17       68.28     10.78 o
   9  12  14       20.06       25.69      7.61 o
  10  12  14      180.96      130.28     32.97 o
   2  13  14      421.16      407.70     45.27 o
   3  13  14      361.55      420.46     52.28 o
   4  13  14      362.31      379.02     37.62 o
   5  13  14      132.98      142.25     22.52 o
   6  13  14       17.38       14.86      4.84 o
   7  13  14       18.16       17.25      6.32 o
   8  13  14        7.23        9.23      5.09 o
   9  13  14        5.27       17.17      8.14 o
   5  14  14       35.49       30.84      4.95 o
   6  14  14       10.04       11.75     10.85 o
   7  14  14       14.46       25.39      6.22 o
   0  -5  15        8.93        7.19      2.63 o
   1  -5  15        9.87       13.43      4.91 o
   2  -5  15      244.19      236.16     21.13 o
   3  -5  15      163.08      165.36     16.28 o
  -1  -4  15        1.99        7.43      3.26 o
   0  -4  15       27.46       25.38     12.57 o
   1  -4  15        4.69        5.16      5.39 o
   2  -4  15      169.24      163.19     20.83 o
   3  -4  15        4.42        6.69      2.46 o
   4  -4  15       21.79       19.00      5.51 o
   5  -4  15       15.07       11.66      3.18 o
  -2  -3  15       65.68       49.98      5.40 o
  -1  -3  15        7.04        4.36      1.72 o
   0  -3  15      134.49      121.20     12.46 o
   1  -3  15      200.57      159.02     14.51 o
   2  -3  15      954.66     1031.51     24.52 o
   3  -3  15      733.87      738.23     22.38 o
   4  -3  15     1010.77      979.24     23.68 o
   5  -3  15        8.66        8.52      5.01 o
   6  -3  15      129.83      122.52     19.27 o
  -2  -2  15        0.63        2.67      3.46 o
  -1  -2  15        2.27       -0.69      1.97 o
   0  -2  15      323.60      351.67     16.70 o
   1  -2  15       15.25       10.36      4.07 o
   2  -2  15       11.81       12.31      2.12 o
   3  -2  15       17.42       20.10      4.79 o
   4  -2  15        7.59        8.61      1.75 o
   5  -2  15       97.09       81.81      7.98 o
   6  -2  15        0.47       11.44      3.04 o
   7  -2  15       25.62       19.15      3.78 o
  -3  -1  15        2.23        6.67      4.88 o
  -2  -1  15       19.00       16.38      3.39 o
  -1  -1  15       92.06       99.37      9.99 o
   0  -1  15      493.53      512.23     25.76 o
   1  -1  15      688.82      697.91     21.24 o
   2  -1  15      463.24      478.05     17.02 o
   3  -1  15       93.61       84.53      9.80 o
   4  -1  15      279.39      275.42     30.21 o
   5  -1  15       41.57       36.65      6.29 o
   6  -1  15       32.97       23.07      3.56 o
   7  -1  15      182.60      173.21     14.47 o
   8  -1  15       58.45       50.10      8.44 o
  -3   0  15      150.24      174.79     18.77 o
  -2   0  15      492.81      563.66     15.06 o
  -1   0  15      139.92      131.05     26.61 o
   0   0  15      365.60      368.12     17.30 o
   1   0  15       56.08       37.86      6.12 o
   2   0  15      135.27      113.68     10.23 o
   3   0  15        0.53        6.93      2.25 o
   4   0  15       69.58       71.08      8.55 o
   5   0  15        5.12       10.28      3.39 o
   6   0  15       94.82      118.73     18.85 o
   7   0  15      376.68      385.53     15.56 o
   8   0  15      857.70      884.16     38.07 o
   9   0  15       98.74       78.23      6.00 o
  -3   1  15      221.52      214.24     24.52 o
  -1   1  15      202.37      189.94     37.29 o
   0   1  15      129.36       88.35      8.48 o
   1   1  15       31.52       16.55      5.27 o
   2   1  15      233.67      229.68     15.32 o
   3   1  15       63.91       63.61      5.94 o
   4   1  15      108.18       98.42     10.17 o
   5   1  15       45.37       37.55      5.15 o
   6   1  15      456.94      441.07     38.07 o
   7   1  15      112.47      110.12     17.28 o
   8   1  15      136.81      112.42     13.55 o
   9   1  15       20.26        6.57      3.70 o
  -3   2  15      125.92       86.30     23.21 o
  -2   2  15      377.00      377.47     10.57 o
  -1   2  15        7.70       24.76     15.74 o
   0   2  15      193.23      239.34     20.74 o
   1   2  15       60.52       64.28      7.71 o
   2   2  15      368.35      351.96     14.11 o
   3   2  15       42.63       35.94      3.84 o
   4   2  15       23.84       23.63      4.08 o
   5   2  15      163.88      146.94     15.79 o
   6   2  15      664.34      662.42     19.76 o
   7   2  15      396.55      353.17     41.35 o
   8   2  15      573.83      620.88     17.58 o
   9   2  15       37.81       31.89      4.48 o
  10   2  15        5.77        9.90      4.14 o
  -3   3  15      199.57      191.97     20.90 o
  -2   3  15      209.62      261.78     27.11 o
  -1   3  15        5.86        7.51      3.17 o
   0   3  15        4.79       61.89     14.22 o
   1   3  15       13.72       26.67      3.24 o
   2   3  15      110.92      125.82     28.77 o
   3   3  15       46.40       35.94      4.30 o
   4   3  15     1075.99     1098.44     29.68 o
   5   3  15      551.72      534.46     34.15 o
   6   3  15      330.23      313.06     17.93 o
   7   3  15        2.05        6.61      2.78 o
   8   3  15        2.54        3.14      1.51 o
   9   3  15        9.07        5.81      4.15 o
  10   3  15       27.86       29.61      6.68 o
  -3   4  15       31.15       25.05      4.65 o
  -2   4  15       76.54       65.86     11.69 o
  -1   4  15       51.76       50.86      5.88 o
   0   4  15       64.45       68.28      9.64 o
   1   4  15       87.38       69.69      4.81 o
   2   4  15        6.37        8.86      5.40 o
   3   4  15      119.65       86.53      6.78 o
   4   4  15      110.93      112.16     14.86 o
   5   4  15      509.03      438.81     27.09 o
   6   4  15      182.18      174.29     17.44 o
   7   4  15      148.09      131.97     16.77 o
   8   4  15      116.36       85.01     11.44 o
   9   4  15        0.65        2.91      2.37 o
  10   4  15      168.50      167.65     18.30 o
  -2   5  15       14.29        5.09      2.53 o
  -1   5  15       16.44       14.64      3.64 o
   0   5  15      117.22      119.56     16.73 o
   1   5  15      407.57      435.27     22.44 o
   2   5  15     1027.17     1051.46     21.96 o
   3   5  15      596.74      546.48     12.25 o
   4   5  15      456.81      470.01     12.45 o
   5   5  15      188.88      190.17     12.23 o
   6   5  15       45.27       40.88      4.30 o
   7   5  15       24.77       14.41      7.04 o
   8   5  15       36.68       25.81      4.93 o
   9   5  15        0.02        6.88      2.47 o
  10   5  15       50.28       37.06      5.24 o
  -2   6  15        3.75       10.88      7.70 o
  -1   6  15       12.47       15.23      5.88 o
   0   6  15       33.01       27.24      4.81 o
   3   6  15      334.27      355.81     24.66 o
   4   6  15      425.26      417.71     15.97 o
   5   6  15       38.13       41.25      6.29 o
   6   6  15      306.52      308.99     17.02 o
   7   6  15       11.55        5.99      1.43 o
   8   6  15      294.77      315.44     41.11 o
   9   6  15      524.99      604.37     23.55 o
  10   6  15      763.42     1103.10     50.20 o
  -2   7  15        1.81        8.07      4.21 o
  -1   7  15       15.52        9.33      5.01 o
   0   7  15      666.62      755.42     33.28 o
   1   7  15      423.36      469.98     21.08 o
   2   7  15      799.75      885.23     20.34 o
   3   7  15      106.20       97.33     10.09 o
   4   7  15      259.31      247.55     10.57 o
   5   7  15       11.69       12.06      2.81 o
   6   7  15        2.19        5.19      2.88 o
   7   7  15       69.97       60.11      5.90 o
   8   7  15        3.32       -0.70      3.49 o
   9   7  15       16.55       20.04      3.36 o
  10   7  15      283.11      335.78     39.81 o
  -1   8  15        0.02       13.07      6.08 o
   0   8  15        6.12        8.12      3.84 o
   1   8  15       90.32       93.94     10.00 o
   2   8  15        0.57        1.34      2.01 o
   3   8  15        1.86        7.98      3.22 o
   4   8  15       58.56       53.21      5.20 o
   5   8  15       22.27       12.51      3.47 o
   6   8  15      543.21      572.13     43.46 o
   7   8  15      529.97      489.08     18.28 o
   8   8  15     1282.99     1287.91     64.67 o
   9   8  15      198.82      177.30     20.50 o
  10   8  15      979.78     1587.46     82.16 o
   0   9  15      124.21       99.24     23.55 o
   1   9  15        6.71       10.81      2.58 o
   2   9  15        3.04        5.93      1.82 o
   3   9  15        0.93        7.01      1.87 o
   4   9  15        0.46        4.34      2.74 o
   5   9  15        0.28        2.13      3.71 o
   6   9  15       23.05       18.69      4.85 o
   7   9  15        1.09        5.65      2.43 o
   8   9  15       12.56        7.00      5.37 o
   9   9  15       44.98       50.78      7.17 o
  10   9  15      209.74      214.58     32.41 o
   0  10  15       20.92       18.17      7.63 o
   1  10  15       40.28       32.24     11.16 o
   2  10  15        4.73       10.49      3.30 o
   3  10  15        0.50        4.25      2.01 o
   4  10  15      255.78      307.07     30.15 o
   5  10  15       90.15       70.59      8.84 o
   6  10  15      730.34      718.95     32.09 o
   7  10  15      549.68      538.55     77.40 o
   8  10  15      529.21      546.14     46.88 o
   9  10  15       50.78       35.75     10.19 o
  10  10  15        2.30        6.76      3.54 o
   1  11  15       98.03       81.39     15.84 o
   2  11  15       50.67       47.73      4.56 o
   3  11  15       19.36       10.01      2.64 o
   4  11  15      183.97      162.20     15.94 o
   5  11  15        2.07       19.43      4.69 o
   6  11  15       40.84       41.75      4.53 o
   7  11  15       40.69       35.41      6.48 o
   8  11  15       19.09       15.55      5.29 o
   9  11  15        0.11        8.77      4.17 o
   3  12  15      211.37      191.90     22.72 o
   4  12  15      696.68      781.79     35.28 o
   5  12  15      524.07      570.45     43.74 o
   6  12  15      273.03      209.40     24.00 o
   7  12  15       60.25       63.08      8.09 o
   8  12  15        1.39        1.45      3.94 o
   9  12  15        1.24       10.03      4.64 o
   4  13  15       29.79       23.72      6.36 o
   5  13  15        2.44       10.65      3.06 o
   6  13  15       32.82       30.68      5.89 o
   7  13  15       17.77        9.51      4.13 o
   0  -3  16       61.25       58.91      5.51 o
   1  -3  16      206.49      212.64     20.37 o
   2  -3  16      674.77      703.42     31.67 o
   3  -3  16      651.48      638.75     30.99 o
   4  -3  16      586.42      547.72     22.45 o
  -1  -2  16       30.90       18.33      4.04 o
   0  -2  16        4.51        1.49      3.02 o
   1  -2  16       12.61       13.34      4.81 o
   2  -2  16       34.89       23.83      4.14 o
   3  -2  16      213.96      195.84      7.42 o
   4  -2  16      145.53      121.56     17.02 o
   5  -2  16      398.89      364.58     27.41 o
   6  -2  16        0.62        4.68      3.77 o
  -1  -1  16       28.99       20.24      3.55 o
   0  -1  16      610.49      610.39     12.80 o
   1  -1  16      931.44     1032.39     32.30 o
   2  -1  16      578.15      605.48     15.92 o
   3  -1  16       29.68       25.53      4.58 o
   4  -1  16       31.43       19.27      2.93 o
   5  -1  16       26.61       21.55      2.60 o
   6  -1  16       45.86       40.99      6.06 o
   7  -1  16        0.73        4.40      4.52 o
  -1   0  16      110.77       98.79     11.68 o
   0   0  16       34.30       19.32      3.13 o
   1   0  16      156.36      135.10     20.95 o
   2   0  16      132.13      108.91     12.99 o
   3   0  16      310.85      296.92     12.01 o
   4   0  16        1.29        9.57      4.52 o
   5   0  16       30.26       29.95      4.22 o
   6   0  16      129.75      128.42     14.70 o
   7   0  16      439.62      459.16     30.88 o
   8   0  16      711.97      713.66     30.54 o
  -2   1  16      203.17      152.93     26.85 o
  -1   1  16      706.43      744.76     46.08 o
   0   1  16      451.61      509.88     21.84 o
   1   1  16      438.14      462.54     19.18 o
   2   1  16      266.12      255.66     13.75 o
   3   1  16       72.71       73.35      7.06 o
   4   1  16      103.43       88.97      6.47 o
   5   1  16        0.67        1.88      2.43 o
   6   1  16      165.86      144.76     14.41 o
   7   1  16        9.02        1.66      4.06 o
   8   1  16       37.53       30.16      7.33 o
  -2   2  16       32.53       38.43      7.52 o
  -1   2  16        0.33        5.07      3.23 o
   1   2  16      112.77      254.14     59.99 o
   2   2  16       65.43       49.21      5.49 o
   3   2  16      239.29      242.54     23.52 o
   4   2  16      122.53      132.73     15.40 o
   5   2  16      406.06      384.78     22.63 o
   6   2  16     1017.86     1026.81     31.81 o
   7   2  16      658.42      618.86     25.81 o
   8   2  16      662.87      636.26     40.37 o
   9   2  16       28.11       34.11      7.96 o
  -2   3  16      640.66      747.60     59.20 o
  -1   3  16      156.24      141.97     28.82 o
   0   3  16       37.90       34.01      4.43 o
   1   3  16       44.62       61.72     13.66 o
   2   3  16       59.38       59.00      5.62 o
   3   3  16       10.12        2.88      2.70 o
   4   3  16      405.34      373.13     25.99 o
   5   3  16        4.90        9.74      2.85 o
   6   3  16        0.07        7.94      1.96 o
   7   3  16       35.15       41.15      6.13 o
   8   3  16       99.33       93.43     26.30 o
   9   3  16       19.19       24.08      5.78 o
  -1   4  16       65.43       60.81      8.83 o
   0   4  16       56.31       55.22      9.94 o
   1   4  16      283.40      285.74      8.38 o
   2   4  16       20.79       35.97      8.40 o
   3   4  16      692.23      722.14     17.17 o
   4   4  16     1137.95     1248.79     35.42 o
   5   4  16     1745.65     1859.49     60.29 o
   6   4  16      483.83      489.47     34.04 o
   7   4  16       76.65       62.72      6.59 o
   8   4  16       94.30       73.28      7.47 o
   9   4  16       22.98       15.83      3.68 o
  -1   5  16        2.15        2.14      2.65 o
   0   5  16       20.86       37.59      4.41 o
   1   5  16      108.45      176.33     23.44 o
   2   5  16      535.24      589.51     20.79 o
   3   5  16      280.88      534.59     32.51 o
   4   5  16       66.20       73.38     14.47 o
   5   5  16       16.12        7.94      9.92 o
   6   5  16        3.73        6.86      2.86 o
   7   5  16        1.32        0.84      5.03 o
   8   5  16        0.13        4.21      1.34 o
   9   5  16       71.35       57.37      5.59 o
  -1   6  16        2.88        5.74      3.08 o
   0   6  16        0.45       12.48      4.23 o
   1   6  16      264.99      289.44     16.41 o
   2   6  16      328.53      522.54     44.10 o
   3   6  16      901.24      974.88     50.47 o
   4   6  16      557.00      540.43     30.19 o
   5   6  16      147.25      132.25     15.00 o
   6   6  16      110.82      113.38     14.97 o
   7   6  16        7.13       11.51      5.05 o
   8   6  16       73.60       59.07     10.55 o
   9   6  16      114.08       95.42      9.80 o
  10   6  16      616.52      661.83     36.15 o
   0   7  16      405.68      454.01     48.82 o
   1   7  16      152.67      138.34     38.78 o
   2   7  16      318.74      410.07     60.76 o
   3   7  16       11.01        7.88      3.13 o
   4   7  16       27.11       14.29      5.47 o
   5   7  16       91.43       88.81      8.39 o
   6   7  16        6.89        3.35      2.64 o
   7   7  16        3.58        1.82      1.77 o
   8   7  16       63.54       66.14     11.14 o
   9   7  16      488.28      507.57     54.07 o
  10   7  16      956.64     1030.41    235.17 o
   0   8  16      178.14      214.68     36.03 o
   1   8  16      459.00      482.68     45.04 o
   2   8  16      163.17      195.63     20.74 o
   3   8  16       39.69       36.66      4.94 o
   4   8  16       33.05       24.88      8.43 o
   5   8  16       45.13       34.44      4.34 o
   6   8  16      128.21      140.52     19.71 o
   7   8  16      239.28      253.77     25.48 o
   8   8  16      749.66      761.77     57.80 o
   9   8  16       34.43       22.91      4.41 o
   1   9  16       29.35       39.41      4.46 o
   2   9  16       33.14       21.73      3.85 o
   3   9  16        8.63        2.55      2.08 o
   4   9  16        0.14        6.74      2.08 o
   5   9  16       13.36       11.14      5.80 o
   6   9  16        3.79        7.38      3.59 o
   7   9  16      246.62      211.42     21.03 o
   8   9  16      560.42      596.97     18.33 o
   9   9  16      321.39      289.69     58.06 o
   2  10  16       26.14       19.46      3.48 o
   3  10  16       13.97       16.18      3.43 o
   4  10  16      128.55      118.28     16.15 o
   5  10  16      161.60      134.63     16.81 o
   6  10  16      742.00      751.14     98.81 o
   7  10  16      214.37      251.34     31.62 o
   8  10  16      370.40      414.93     41.88 o
   9  10  16        0.69       11.09      4.60 o
   3  11  16        0.21       10.25      3.69 o
   4  11  16        5.72        9.27      5.99 o
   5  11  16       27.56       33.47      5.57 o
   6  11  16      347.84      313.70     36.48 o
   7  11  16      211.18      195.60     22.00 o
   8  11  16      102.94      110.52     14.10 o
   5  12  16      579.93      566.06     73.23 o
   6  12  16      581.43      446.80     53.59 o
   7  12  16        1.94        2.44      3.00 o
   1  -1  17      227.81      190.37     22.81 o
   2  -1  17      359.64      361.58     39.11 o
   3  -1  17       15.23       14.62      5.45 o
   4  -1  17       43.19       50.38      7.56 o
   5  -1  17       10.41        7.78      4.19 o
   1   0  17      404.91      453.00     26.81 o
   2   0  17      367.83      365.36     27.82 o
   3   0  17      288.32      264.04     23.61 o
   4   0  17        1.48        7.35      2.96 o
   5   0  17       79.79       55.17      8.67 o
   6   0  17      135.49      105.62     11.66 o
   0   1  17      464.64      428.21     49.46 o
   1   1  17       44.82       42.56      8.02 o
   2   1  17      131.44      126.35     10.93 o
   3   1  17       20.07       15.36      2.29 o
   4   1  17      265.48      230.85     15.95 o
   5   1  17       10.83       10.02      4.60 o
   6   1  17       45.72       49.98     12.40 o
   7   1  17      226.84      251.78     26.33 o
   0   2  17      185.45      155.43     28.88 o
   1   2  17      217.04      240.24     33.75 o
   2   2  17       42.93       35.15      5.72 o
   3   2  17        8.54       10.43      2.82 o
   4   2  17      340.97      349.43     20.56 o
   5   2  17     1156.36     1239.10     30.21 o
   6   2  17      438.07      449.08     20.84 o
   7   2  17      462.71      484.19     32.16 o
   0   3  17        0.55        9.17     11.25 o
   1   3  17        8.22       55.86     21.69 o
   2   3  17        0.57       10.14      4.36 o
   3   3  17      229.55      200.65     21.04 o
   4   3  17      106.24      105.90     13.90 o
   5   3  17       29.73       30.25      3.97 o
   6   3  17       99.49       91.61      9.67 o
   7   3  17      189.39      165.33     26.94 o
   8   3  17       73.33       65.89     16.73 o
   0   4  17        0.38        6.06      2.03 o
   1   4  17       18.87       24.40      6.37 o
   2   4  17       56.76       41.94      4.79 o
   3   4  17      211.54      180.94     19.09 o
   4   4  17      476.79      509.39     18.23 o
   5   4  17      860.00      936.97     55.56 o
   6   4  17      785.63      794.92     72.20 o
   7   4  17       40.34       30.18      7.92 o
   8   4  17       90.18       78.20     22.96 o
   0   5  17       51.22       54.92      7.99 o
   1   5  17        0.60        8.17      2.60 o
   2   5  17        7.62       14.63      2.47 o
   3   5  17        0.68        6.60      3.98 o
   4   5  17       10.96        9.90      4.77 o
   5   5  17      239.98      229.59     23.56 o
   6   5  17       73.94       71.74      8.92 o
   7   5  17      147.00      127.37     11.49 o
   8   5  17        9.24       11.03      3.12 o
   1   6  17      131.61      124.00     10.27 o
   2   6  17      199.81      194.18     15.11 o
   3   6  17     1289.78     1464.71     42.89 o
   4   6  17      344.59      412.98     32.39 o
   5   6  17      150.03      144.67     13.53 o
   6   6  17       20.02       20.29      2.82 o
   7   6  17        8.92        9.81      3.28 o
   8   6  17        9.91        9.66      2.89 o
   1   7  17       21.19       14.57      3.56 o
   4   7  17        5.22        9.11      4.90 o
   5   7  17       13.50       20.64      8.44 o
   6   7  17        3.18        4.34      2.91 o
   7   7  17      151.59      129.77     16.35 o
   8   7  17      265.53      208.61     30.05 o
   2   8  17      156.01      133.10     13.10 o
   3   8  17      167.67      133.99     13.31 o
   4   8  17       68.43       65.80      7.71 o
   5   8  17        5.12        9.24     10.83 o
   6   8  17      228.10      181.12     24.47 o
   7   8  17        5.28        5.95      3.53 o
   8   8  17       85.78       64.77      9.26 o
   3   9  17       20.22       14.36      3.24 o
   4   9  17      146.24      160.20     23.12 o
   5   9  17       11.46       14.79      3.97 o
   6   9  17       60.43       53.76      6.04 o
   7   9  17      416.11      403.13     45.10 o
   8   9  17      374.18      301.93     62.61 o
   4  10  17       23.69       10.78      2.74 o
   5  10  17      263.21      260.95     34.33 o
   6  10  17      406.05      431.16     53.60 o
   7  10  17       61.27       47.68      5.74 o
   3   2  18       12.74        7.13      2.18 o
   4   2  18       25.96       27.90      5.72 o
   5   2  18        5.88        2.86      1.33 o
   3   3  18       25.70       22.34      3.91 o
   4   3  18        0.26        4.05      3.03 o
   5   3  18      121.98      123.94     16.58 o
   6   3  18       27.71       17.63      5.79 o
   3   4  18      171.47      149.81     20.45 o
   4   4  18        1.03        1.11      1.60 o
   5   4  18       66.72       34.96      6.69 o
   6   4  18       82.51       54.18      5.72 o
   3   5  18      206.67      307.75     31.01 o
   4   5  18       85.16       73.34     16.46 o
   5   5  18      115.59       80.35     10.44 o
   6   5  18      112.66       75.70      8.67 o
   3   6  18      796.52      985.27     44.98 o
   4   6  18      349.86      302.18     36.58 o
   5   6  18       23.33       14.05     10.59 o
   6   6  18       17.89       11.90      4.53 o
   4   7  18      153.44      277.26     54.16 o
   5   7  18       11.67       23.43      4.59 o
   6   7  18      125.62      112.24     15.12 o
 
